# Supplementary material for: Alternate typhoid toxin assembly evolved independently in the two Salmonella species
Source: mBio. 2024 Mar 19;15(4):e03403-23. doi: 10.1128/mbio.03403-23 (PMC11005416; doi:10.1128/mbio.03403-23)
Supplement: Data Set S1 — Summary of data used to analyze typhoid toxin islet types and the additional B subunits found in the same genome. [file mbio.03403-23-s0001.xlsx]

## Sheet: SUMMARY OF TT ISLETS
Summary of data used to analyze typhoid toxin islet types and the additional B subunits found in the same genome
- Individual entries within a clade are listed alphabetically by the Accession number. The representative member of each clade is shown in bold/blue.
- Query cover and % identity values represent the values for that entry relative to the representative member of the given clade.
- pltC sequence types based on convention developed previously, see DOI: 10.1016/j.mib.2017.01.012
- "Only 1 B subunit" is based on tBLASTn searches of genomes lacking pltC, pltD and back-to-back pltB genes searching for genes with homology to pltD, pltC and pltB. "yes" indicates there appears to be only one B subunit (pltB) in these strains.
Summary of pltC loci: Enterica I type = 432/468 (92%) // Bongori type = 0/14 (0%) // Enterica II type = 15/55 (27%)
Summary of "back-to-back" B subunits: Enterica I type = 0/468 (0%) // Bongori type = 0/14 (0%) // Enterica II type = 40/55 (73%)
Summary of pltD-like loci: Enterica I type = 0/468 (0%) // Bongori type = 14/14 (100%) // Enterica II type = 0/55 (0%)
			Enterica I CLADE
Description	Accession	Query Cover - Enterica I	Query Cover - Bongori	Query Cover - Enterica II	% Identity - Enterica I	% Identity - Bongori	% Identity - Enterica II	pltC locus	%identity to Typhi PltC	pltC sequnece type	Back-to-Back B subunits	pltD locus	% identity to pltD (SARC 11)	Only 1 B subunit ?
Salmonella enterica subsp. enterica serovar Typhi Ty2, complete genome	AE014613.1	1	0.96	0.94	100	82.09	76.94	YES	100	PltCsap (genomic islet)	NO	NO	N/A	N/A
Salmonella enterica subsp. enterica serovar Typhi str. CT18, complete chromosome	AL513382.1	1	0.96	0.94	99.97	82.09	76.98	YES	100	PltCsap (genomic islet)	NO	NO	N/A	N/A
Salmonella enterica SE20-C72-2 DNA, complete genome	AP026948.1	1	0.96	0.94	98.73	82.1	77.25	YES	97.503	PltCsap (genomic islet)	NO	NO	N/A	N/A
Salmonella enterica subsp. enterica serovar Paratyphi A str. ATCC 9150, complete genome	CP000026.1	1	0.96	0.94	99.27	82.45	77.38	YES	98.48	PltCsap (genomic islet)	NO	NO	N/A	N/A
Salmonella enterica subsp. enterica serovar Schwarzengrund str. CVM19633, complete genome	CP001127.1	1	0.96	0.94	98.73	82.1	77.25	YES	97.503	PltCsap (genomic islet)	NO	NO	N/A	N/A
Salmonella enterica subsp. enterica serovar Typhi str. Ty21a, complete genome	CP002099.1	1	0.96	0.94	100	82.09	76.94	YES	100	PltCsap (genomic islet)	NO	NO	N/A	N/A
Salmonella enterica subsp. enterica serovar Typhi str. P-stx-12, complete genome	CP003278.1	1	0.96	0.94	100	82.09	76.94	YES	100	PltCsap (genomic islet)	NO	NO	N/A	N/A
Salmonella enterica subsp. enterica serovar Javiana str. CFSAN001992, complete genome	CP004027.1	1	0.96	0.94	98.52	82.06	77.24	YES	97.503	PltCsap (genomic islet)	NO	NO	N/A	N/A
Salmonella enterica subsp. enterica serovar Montevideo str. USDA-ARS-USMARC-1903, complete genome	CP007222.1	1	0.96	0.94	98.76	82.18	77.43	YES	97.394	PltCsap (genomic islet)	NO	NO	N/A	N/A
Salmonella enterica subsp. enterica serovar Montevideo str. 507440-20, complete genome	CP007530.1	1	0.96	0.94	98.76	82.18	77.43	YES	97.394	PltCsap (genomic islet)	NO	NO	N/A	N/A
Salmonella enterica subsp. enterica serovar Abaetetuba str. ATCC 35640, complete genome	CP007532.1	1	0.96	0.94	98.45	82.01	77.17	YES	97.503	PltCsap (genomic islet)	NO	NO	N/A	N/A
Salmonella enterica subsp. enterica serovar Bredeney str. CFSAN001080, complete genome	CP007533.1	1	0.96	0.94	98.73	82.1	77.25	YES	97.503	PltCsap (genomic islet)	NO	NO	N/A	N/A
Salmonella enterica subsp. enterica serovar Montevideo str. USDA-ARS-USMARC-1921, complete genome	CP007540.2	1	0.96	0.94	98.76	82.18	77.43	YES	97.394	PltCsap (genomic islet)	NO	NO	N/A	N/A
Salmonella enterica subsp. enterica serovar Paratyphi A strain CMCC 50973, complete genome	CP009049.1	1	0.96	0.94	99.27	82.45	77.38	YES	98.48	PltCsap (genomic islet)	NO	NO	N/A	N/A
Salmonella enterica subsp. enterica serovar Paratyphi A strain CMCC 50503, complete genome	CP009559.1	1	0.96	0.94	99.27	82.45	77.38	YES	98.48	PltCsap (genomic islet)	NO	NO	N/A	N/A
Salmonella enterica subsp. enterica serovar Paratyphi A strain CMCC50093 genome	CP011967.1	1	0.96	0.94	99.27	82.45	77.38	YES	98.48	PltCsap (genomic islet)	NO	NO	N/A	N/A
Salmonella enterica subsp. enterica serovar Typhi strain PM016/13, complete genome	CP012091.1	1	0.96	0.94	100	82.09	76.94	YES	100	PltCsap (genomic islet)	NO	NO	N/A	N/A
Salmonella enterica subsp. enterica serovar Typhi strain B/SF/13/03/195, complete genome	CP012151.1	1	0.96	0.94	100	82.09	76.94	YES	100	PltCsap (genomic islet)	NO	NO	N/A	N/A
Salmonella enterica subsp. enterica serovar Panama str. ATCC 7378, complete genome	CP012346.1	1	0.96	0.94	98.58	82.1	77.08	YES	97.503	PltCsap (genomic islet)	NO	NO	N/A	N/A
Salmonella enterica subsp. enterica serovar Weltevreden str. 1655 chromosome, complete genome	CP014996.1	1	0.96	0.94	93.38	81.65	77.24	YES	90.859	pltCphage3 (prophage)	NO	NO	N/A	N/A
Salmonella enterica strain C629, complete genome	CP015724.1	1	0.96	0.94	99.03	82.62	77.3	YES	99.566	PltCsap (genomic islet)	NO	NO	N/A	N/A
Salmonella enterica subsp. enterica serovar Minnesota strain CFSAN017963, complete genome	CP017720.1	1	0.96	0.94	98.73	82.06	77.17	YES	97.611	PltCsap (genomic islet)	NO	NO	N/A	N/A
Salmonella enterica subsp. enterica serovar Saintpaul str. SARA26, complete genome	CP017727.1	1	0.96	0.94	98.91	82.41	77.48	YES	97.286	PltCsap (genomic islet)	NO	NO	N/A	N/A
Salmonella enterica subsp. enterica serovar Montevideo str. USDA-ARS-USMARC-1900 chromosome, complete genome	CP017970.1	1	0.96	0.94	98.76	82.18	77.43	YES	97.394	PltCsap (genomic islet)	NO	NO	N/A	N/A
Salmonella enterica subsp. enterica serovar Montevideo str. USDA-ARS-USMARC-1901 chromosome, complete genome	CP017971.1	1	0.96	0.94	98.73	82.18	77.43	YES	97.394	PltCsap (genomic islet)	NO	NO	N/A	N/A
Salmonella enterica subsp. enterica serovar Montevideo str. USDA-ARS-USMARC-1904 chromosome, complete genome	CP017972.1	1	0.96	0.94	98.76	82.18	77.43	YES	97.394	PltCsap (genomic islet)	NO	NO	N/A	N/A
Salmonella enterica subsp. enterica serovar Montevideo str. USDA-ARS-USMARC-1912 chromosome, complete genome	CP017973.1	1	0.96	0.94	98.73	82.18	77.43	YES	97.394	PltCsap (genomic islet)	NO	NO	N/A	N/A
Salmonella enterica subsp. enterica serovar Montevideo str. CDC 07-0954 chromosome, complete genome	CP017974.1	1	0.96	0.94	98.76	82.18	77.43	YES	97.394	PltCsap (genomic islet)	NO	NO	N/A	N/A
Salmonella enterica subsp. enterica serovar Montevideo str. CDC 08-1942 chromosome, complete genome	CP017975.1	1	0.96	0.94	98.76	82.18	77.43	YES	97.394	PltCsap (genomic islet)	NO	NO	N/A	N/A
Salmonella enterica subsp. enterica serovar Montevideo str. CDC 2011K-1674 chromosome, complete genome	CP017976.1	1	0.96	0.94	98.73	82.22	77.47	YES	97.394	PltCsap (genomic islet)	NO	NO	N/A	N/A
Salmonella enterica subsp. enterica serovar Montevideo str. CDC 2012K-1544 chromosome, complete genome	CP017977.1	1	0.96	0.94	98.76	82.18	77.43	YES	97.394	PltCsap (genomic islet)	NO	NO	N/A	N/A
Salmonella enterica subsp. enterica serovar Montevideo str. CDC 2013K-0218 chromosome, complete genome	CP017978.1	1	0.96	0.94	98.76	82.18	77.43	YES	97.394	PltCsap (genomic islet)	NO	NO	N/A	N/A
Salmonella enterica subsp. enterica serovar Antsalova str. S01-0511, complete genome	CP019116.1	1	0.96	0.94	98.7	82.14	77.25	YES	97.503	PltCsap (genomic islet)	NO	NO	N/A	N/A
Salmonella enterica subsp. enterica serovar Give strain CFSAN024229 chromosome, complete genome	CP019174.1	1	0.96	0.94	98.73	82.1	77.25	YES	97.503	PltCsap (genomic islet)	NO	NO	N/A	N/A
Salmonella enterica subsp. enterica serovar Chester str. ATCC 11997 chromosome, complete genome	CP019178.1	1	0.96	0.94	98.82	82.34	77.19	YES	97.611	PltCsap (genomic islet)	NO	NO	N/A	N/A
Salmonella enterica subsp. enterica serovar Mbandaka str. ATCC 51958 chromosome, complete genome	CP019183.1	1	0.96	0.94	98.91	82.45	77.52	ABSENT	N/A	N/A	NO	NO	N/A	Yes
Salmonella enterica subsp. enterica serovar Minnesota str. ATCC 49284 chromosome, complete genome	CP019184.1	1	0.96	0.94	98.73	82.06	77.17	YES	97.611	PltCsap (genomic islet)	NO	NO	N/A	N/A
Salmonella enterica subsp. enterica serovar Paratyphi A str. ATCC 11511 chromosome, complete genome	CP019185.1	1	0.96	0.94	99.27	82.45	77.38	YES	98.48	PltCsap (genomic islet)	NO	NO	N/A	N/A
Salmonella enterica subsp. enterica serovar Pomona str. ATCC 10729, complete sequence	CP019186.1	1	0.96	0.94	98.52	82.09	77.21	YES	97.611	PltCsap (genomic islet)	NO	NO	N/A	N/A
Salmonella enterica subsp. enterica serovar Poona str. ATCC BAA-1673 chromosome, complete genome	CP019189.1	1	0.96	0.94	98.61	82.21	77.16	YES	97.503	PltCsap (genomic islet)	NO	NO	N/A	N/A
Salmonella enterica subsp. enterica serovar Rubislaw str. ATCC 10717, complete genome	CP019192.1	1	0.96	0.94	98.48	82.09	77.23	YES	97.503	PltCsap (genomic islet)	NO	NO	N/A	N/A
Salmonella enterica subsp. enterica serovar Oranienburg str. 0250 strain CFSAN001285 chromosome, complete genome	CP019197.1	1	0.96	0.94	98.52	82.09	77.24	YES	97.611	PltCsap (genomic islet)	NO	NO	N/A	N/A
Salmonella enterica subsp. enterica serovar Muenster str. 0315 strain 315, complete genome	CP019198.1	1	0.96	0.94	98.48	82.13	77.36	ABSENT	N/A	N/A	NO	NO	N/A	Yes
Salmonella enterica subsp. enterica serovar Muenster str. 420 strain CFSAN001301 chromosome, complete genome	CP019201.1	1	0.96	0.94	98.48	82.13	77.36	ABSENT	N/A	N/A	NO	NO	N/A	Yes
Salmonella enterica subsp. enterica serovar Djakarta str. S-1087, complete genome	CP019409.1	1	0.96	0.94	93.14	82	77.32	ABSENT	N/A	N/A	NO	NO	N/A	Yes
Salmonella enterica subsp. enterica serovar Hillingdon str. N1529-D3, complete genome	CP019410.1	1	0.96	0.94	94.17	82.29	77.39	ABSENT	N/A	N/A	NO	NO	N/A	Yes
Salmonella enterica subsp. enterica serovar Johannesburg str. ST203, complete genome	CP019411.1	1	0.96	0.94	98.67	82.06	77.32	YES	97.503	PltCsap (genomic islet)	NO	NO	N/A	N/A
Salmonella enterica subsp. enterica serovar Koessen str. S-1501, complete genome	CP019412.1	1	0.96	0.94	98.64	82.18	77.16	YES	97.503	PltCsap (genomic islet)	NO	NO	N/A	N/A
Salmonella enterica subsp. enterica serovar Manchester str. ST278, complete genome	CP019414.1	1	0.96	0.94	98.94	82.45	77.52	YES	98.697	PltCsap (genomic islet)	NO	NO	N/A	N/A
Salmonella enterica subsp. enterica strain 2012K-0678, genome	CP020718.1	1	0.96	0.94	98.52	82.09	77.21	YES	97.611	PltCsap (genomic islet)	NO	NO	N/A	N/A
Salmonella enterica subsp. enterica serovar Montevideo str. CDC 2009K-0792 chromosome, complete genome	CP020752.1	1	0.96	0.94	98.76	82.18	77.43	YES	97.394	PltCsap (genomic islet)	NO	NO	N/A	N/A
Salmonella enterica subsp. enterica serovar Montevideo str. CDC 2010K-0257 chromosome, complete genome	CP020912.1	1	0.96	0.94	98.76	82.18	77.43	YES	97.394	PltCsap (genomic islet)	NO	NO	N/A	N/A
Salmonella enterica subsp. enterica serovar India str. SA20085604, complete genome	CP022015.1	1	0.96	0.94	98.61	82.14	77.12	YES	97.503	PltCsap (genomic islet)	NO	NO	N/A	N/A
Salmonella enterica subsp. enterica serovar Quebec str. S-1267, complete genome	CP022019.1	1	0.96	0.94	98.48	82.13	77.36	YES	97.394	PltCsap (genomic islet)	NO	NO	N/A	N/A
Salmonella enterica subsp. enterica serovar Onderstepoort str. SA20060086, complete genome	CP022034.1	1	0.96	0.94	98.46	81.93	77.22	YES	97.394	PltCsap (genomic islet)	NO	NO	N/A	N/A
Salmonella enterica subsp. enterica serovar Waycross strain SA20041608, complete genome	CP022138.1	1	0.96	0.94	98.91	82.41	77.48	YES	98.914	PltCsap (genomic islet)	NO	NO	N/A	N/A
Salmonella enterica subsp. enterica serovar Indiana strain D90, complete genome	CP022450.1	1	0.96	0.94	99.03	82.62	77.3	YES	99.566	PltCsap (genomic islet)	NO	NO	N/A	N/A
Salmonella enterica subsp. enterica strain RM11065 chromosome, complete genome	CP022663.1	1	0.96	0.94	98.82	82.18	77.12	YES	97.068	PltCsap (genomic islet)	NO	NO	N/A	N/A
Salmonella enterica subsp. enterica strain BAA-1586 chromosome, complete genome	CP023468.1	1	0.96	0.94	98.45	82.09	77.18	ABSENT	N/A	N/A	NO	NO	N/A	Yes
Salmonella enterica subsp. enterica strain BAA-1672 chromosome, complete genome	CP023470.1	1	0.96	0.94	99.3	82.45	77.38	YES	98.588	PltCsap (genomic islet)	NO	NO	N/A	N/A
Salmonella enterica subsp. enterica serovar Paratyphi A strain FDAARGOS_368 chromosome, complete genome	CP023508.1	1	0.96	0.94	99.27	82.45	77.38	YES	98.48	PltCsap (genomic islet)	NO	NO	N/A	N/A
Salmonella enterica subsp. enterica serovar Typhi strain Ty21a chromosome, complete genome	CP023975.1	1	0.96	0.94	99.94	82.02	76.87	YES	100	PltCsap (genomic islet)	NO	NO	N/A	N/A
Salmonella enterica subsp. enterica serovar Gaminara strain CFSAN070644 chromosome, complete genome	CP024165.1	1	0.96	0.94	98.48	82.01	77.17	YES	97.503	PltCsap (genomic islet)	NO	NO	N/A	N/A
Salmonella enterica subsp. enterica serovar Johannesburg strain USDA-ARS-USMARC-60984 chromosome, complete genome	CP025276.1	1	0.96	0.94	98.67	82.06	77.32	YES	97.394	PltCsap (genomic islet)	NO	NO	N/A	N/A
Salmonella enterica subsp. enterica serovar Brandenburg strain USDA-ARS-USMARC-60983 chromosome, complete genome	CP025280.1	1	0.96	0.94	98.7	82.29	77.2	YES	97.503	PltCsap (genomic islet)	NO	NO	N/A	N/A
Salmonella enterica subsp. enterica serovar Indiana strain JT 01 chromosome, complete genome	CP028131.1	1	0.96	0.94	99.03	82.62	77.3	ABSENT	N/A	N/A	NO	NO	N/A	Yes
Salmonella enterica subsp. enterica serovar Typhimurium strain FORC88 chromosome, complete genome	CP029029.1	1	0.96	0.94	98.52	82.09	77.24	YES	97.611	PltCsap (genomic islet)	NO	NO	N/A	N/A
Salmonella enterica subsp. enterica serovar Montevideo str. 531954 chromosome, complete genome	CP029035.1	1	0.96	0.94	98.76	82.18	77.43	YES	97.394	PltCsap (genomic islet)	NO	NO	N/A	N/A
Salmonella enterica subsp. enterica serovar Montevideo strain CFSAN045764 chromosome, complete genome	CP029039.1	1	0.96	0.94	98.76	82.18	77.43	YES	97.394	PltCsap (genomic islet)	NO	NO	N/A	N/A
Salmonella enterica subsp. enterica serovar Montevideo strain CFSAN051296 chromosome, complete genome	CP029336.1	1	0.96	0.94	98.76	82.18	77.43	YES	97.394	PltCsap (genomic islet)	NO	NO	N/A	N/A
Salmonella enterica subsp. enterica serovar Typhi strain 311189_217186 chromosome, complete genome	CP029646.1	1	0.96	0.94	100	82.09	76.94	YES	100	PltCsap (genomic islet)	NO	NO	N/A	N/A
Salmonella enterica subsp. enterica serovar Typhi strain 343078_273110 chromosome, complete genome	CP029846.1	1	0.96	0.94	100	82.09	76.94	YES	100	PltCsap (genomic islet)	NO	NO	N/A	N/A
Salmonella enterica subsp. enterica serovar Typhi strain 343078_211126 chromosome, complete genome	CP029848.1	1	0.96	0.94	100	82.09	76.94	YES	100	PltCsap (genomic islet)	NO	NO	N/A	N/A
Salmonella enterica subsp. enterica serovar Typhi strain 343078_203125 chromosome, complete genome	CP029850.1	1	0.96	0.94	100	82.09	76.94	YES	100	PltCsap (genomic islet)	NO	NO	N/A	N/A
Salmonella enterica subsp. enterica serovar Typhi strain 343078_201101 chromosome, complete genome	CP029852.1	1	0.96	0.94	99.94	82.01	76.86	YES	100	PltCsap (genomic islet)	NO	NO	N/A	N/A
Salmonella enterica subsp. enterica serovar Typhi strain 343077_281186 chromosome, complete genome	CP029853.1	1	0.96	0.94	99.97	82.09	76.98	YES	100	PltCsap (genomic islet)	NO	NO	N/A	N/A
Salmonella enterica subsp. enterica serovar Typhi strain 343077_292148 chromosome, complete genome	CP029855.1	1	0.96	0.94	100	82.09	76.94	YES	100	PltCsap (genomic islet)	NO	NO	N/A	N/A
Salmonella enterica subsp. enterica serovar Typhi strain 343077_286126 chromosome, complete genome	CP029856.1	1	0.96	0.94	100	82.09	76.94	YES	100	PltCsap (genomic islet)	NO	NO	N/A	N/A
Salmonella enterica subsp. enterica serovar Typhi strain 343077_285138 chromosome, complete genome	CP029858.1	1	0.96	0.94	100	82.09	76.94	YES	100	PltCsap (genomic islet)	NO	NO	N/A	N/A
Salmonella enterica subsp. enterica serovar Typhi strain 343077_260153 chromosome, complete genome	CP029861.1	1	0.96	0.94	100	82.09	76.94	YES	100	PltCsap (genomic islet)	NO	NO	N/A	N/A
Salmonella enterica subsp. enterica serovar Typhi strain 343077_214162 chromosome, complete genome	CP029862.1	1	0.96	0.94	100	82.09	76.94	YES	100	PltCsap (genomic islet)	NO	NO	N/A	N/A
Salmonella enterica subsp. enterica serovar Typhi strain 343077_278127 chromosome, complete genome	CP029863.1	1	0.96	0.94	100	82.09	76.94	YES	100	PltCsap (genomic islet)	NO	NO	N/A	N/A
Salmonella enterica subsp. enterica serovar Typhi strain 343077_228157 chromosome, complete genome	CP029864.1	1	0.96	0.94	100	82.09	76.94	YES	100	PltCsap (genomic islet)	NO	NO	N/A	N/A
Salmonella enterica subsp. enterica serovar Typhi strain 343077_228140 chromosome, complete genome	CP029866.1	1	0.96	0.94	100	82.09	76.94	YES	100	PltCsap (genomic islet)	NO	NO	N/A	N/A
Salmonella enterica subsp. enterica serovar Typhi strain 343077_215174 chromosome, complete genome	CP029868.1	1	0.96	0.94	100	82.09	76.94	YES	100	PltCsap (genomic islet)	NO	NO	N/A	N/A
Salmonella enterica subsp. enterica serovar Typhi strain 343077_212159 chromosome, complete genome	CP029870.1	1	0.96	0.94	99.97	82.09	76.98	YES	100	PltCsap (genomic islet)	NO	NO	N/A	N/A
Salmonella enterica subsp. enterica serovar Typhi strain 343077_214135 chromosome, complete genome	CP029872.1	1	0.96	0.94	100	82.09	76.94	YES	100	PltCsap (genomic islet)	NO	NO	N/A	N/A
Salmonella enterica subsp. enterica serovar Typhi strain 343077_211171 chromosome, complete genome	CP029873.1	1	0.96	0.94	100	82.09	76.94	YES	100	PltCsap (genomic islet)	NO	NO	N/A	N/A
Salmonella enterica subsp. enterica serovar Typhi strain 343076_227128 chromosome, complete genome	CP029875.1	1	0.96	0.94	100	82.09	76.94	YES	100	PltCsap (genomic islet)	NO	NO	N/A	N/A
Salmonella enterica subsp. enterica serovar Typhi strain 311189_224186 chromosome, complete genome	CP029878.1	1	0.96	0.94	100	82.09	76.94	YES	100	PltCsap (genomic islet)	NO	NO	N/A	N/A
Salmonella enterica subsp. enterica serovar Typhi strain 311189_223186 chromosome, complete genome	CP029880.1	1	0.96	0.94	100	82.09	76.94	YES	100	PltCsap (genomic islet)	NO	NO	N/A	N/A
Salmonella enterica subsp. enterica serovar Typhi strain 343076_269157 chromosome, complete genome	CP029881.1	1	0.96	0.94	100	82.09	76.94	YES	100	PltCsap (genomic islet)	NO	NO	N/A	N/A
Salmonella enterica subsp. enterica serovar Typhi strain 343076_248190 chromosome, complete genome	CP029882.1	1	0.96	0.94	100	82.09	76.94	YES	100	PltCsap (genomic islet)	NO	NO	N/A	N/A
Salmonella enterica subsp. enterica serovar Typhi strain 311189_268186 chromosome, complete genome	CP029883.1	1	0.96	0.94	100	82.09	76.94	YES	100	PltCsap (genomic islet)	NO	NO	N/A	N/A
Salmonella enterica subsp. enterica serovar Typhi strain 311189_255186 chromosome, complete genome	CP029885.1	1	0.96	0.94	100	82.09	76.94	YES	100	PltCsap (genomic islet)	NO	NO	N/A	N/A
Salmonella enterica subsp. enterica serovar Typhi strain 311189_220186 chromosome, complete genome	CP029886.1	1	0.96	0.94	100	82.09	76.94	YES	100	PltCsap (genomic islet)	NO	NO	N/A	N/A
Salmonella enterica subsp. enterica serovar Typhi strain 343076_294172 chromosome, complete genome	CP029888.1	1	0.96	0.94	100	82.09	76.94	YES	100	PltCsap (genomic islet)	NO	NO	N/A	N/A
Salmonella enterica subsp. enterica serovar Typhi strain 343076_253155 chromosome, complete genome	CP029890.1	1	0.96	0.94	100	82.09	76.94	YES	100	PltCsap (genomic islet)	NO	NO	N/A	N/A
Salmonella enterica subsp. enterica serovar Typhi strain 343076_252143 chromosome, complete genome	CP029892.1	1	0.96	0.94	100	82.09	76.94	YES	100	PltCsap (genomic islet)	NO	NO	N/A	N/A
Salmonella enterica subsp. enterica serovar Typhi strain 311189_291186 chromosome, complete genome	CP029894.1	1	0.96	0.94	100	82.09	76.94	YES	100	PltCsap (genomic islet)	NO	NO	N/A	N/A
Salmonella enterica subsp. enterica serovar Typhi strain 311189_252186 chromosome, complete genome	CP029896.1	1	0.96	0.94	100	82.09	76.94	YES	100	PltCsap (genomic islet)	NO	NO	N/A	N/A
Salmonella enterica subsp. enterica serovar Typhi strain 343077_213147 chromosome, complete genome	CP029897.1	1	0.96	0.94	100	82.09	76.94	YES	100	PltCsap (genomic islet)	NO	NO	N/A	N/A
Salmonella enterica subsp. enterica serovar Typhi strain 343076_241106 chromosome, complete genome	CP029899.1	1	0.96	0.94	100	82.09	76.94	YES	100	PltCsap (genomic islet)	NO	NO	N/A	N/A
Salmonella enterica subsp. enterica serovar Typhi strain 343076_232188 chromosome, complete genome	CP029900.1	1	0.96	0.94	100	82.09	76.94	YES	100	PltCsap (genomic islet)	NO	NO	N/A	N/A
Salmonella enterica subsp. enterica serovar Typhi strain 311189_268103 chromosome, complete genome	CP029902.1	1	0.96	0.94	100	82.09	76.94	YES	100	PltCsap (genomic islet)	NO	NO	N/A	N/A
Salmonella enterica subsp. enterica serovar Typhi strain 311189_231186 chromosome, complete genome	CP029904.1	1	0.96	0.94	100	82.09	76.94	YES	100	PltCsap (genomic islet)	NO	NO	N/A	N/A
Salmonella enterica subsp. enterica serovar Typhi strain 343077_267164 chromosome, complete genome	CP029906.1	1	0.96	0.94	100	82.09	76.94	YES	100	PltCsap (genomic islet)	NO	NO	N/A	N/A
Salmonella enterica subsp. enterica serovar Typhi strain 343077_255118 chromosome, complete genome	CP029907.1	1	0.96	0.94	100	82.09	76.94	YES	100	PltCsap (genomic islet)	NO	NO	N/A	N/A
Salmonella enterica subsp. enterica serovar Typhi strain 311189_239103 chromosome, complete genome	CP029908.1	1	0.96	0.94	100	82.09	76.94	YES	100	PltCsap (genomic islet)	NO	NO	N/A	N/A
Salmonella enterica subsp. enterica serovar Typhi strain 311189_222186 chromosome, complete genome	CP029909.1	1	0.96	0.94	100	82.09	76.94	YES	100	PltCsap (genomic islet)	NO	NO	N/A	N/A
Salmonella enterica subsp. enterica serovar Typhi strain 311189_219186 chromosome, complete genome	CP029911.1	1	0.96	0.94	100	82.09	76.94	YES	100	PltCsap (genomic islet)	NO	NO	N/A	N/A
Salmonella enterica subsp. enterica serovar Typhi strain 343076_249107 chromosome, complete genome	CP029913.1	1	0.96	0.94	100	82.09	76.94	YES	100	PltCsap (genomic islet)	NO	NO	N/A	N/A
Salmonella enterica subsp. enterica serovar Typhi strain 343076_217103 chromosome, complete genome	CP029914.1	1	0.96	0.94	100	82.09	76.94	YES	100	PltCsap (genomic islet)	NO	NO	N/A	N/A
Salmonella enterica subsp. enterica serovar Typhi strain 343076_202113 chromosome, complete genome	CP029915.1	1	0.96	0.94	100	82.09	76.94	YES	100	PltCsap (genomic islet)	NO	NO	N/A	N/A
Salmonella enterica subsp. enterica serovar Typhi strain 311189_256186 chromosome, complete genome	CP029917.1	1	0.96	0.94	100	82.09	76.94	YES	100	PltCsap (genomic islet)	NO	NO	N/A	N/A
Salmonella enterica subsp. enterica serovar Typhi strain 311189_232103 chromosome, complete genome	CP029918.1	1	0.96	0.94	99.97	82.09	76.94	YES	100	PltCsap (genomic islet)	NO	NO	N/A	N/A
Salmonella enterica subsp. enterica serovar Typhi strain 343077_212138 chromosome, complete genome	CP029919.1	1	0.96	0.94	100	82.09	76.94	YES	100	PltCsap (genomic islet)	NO	NO	N/A	N/A
Salmonella enterica subsp. enterica serovar Typhi strain 311189_282186 chromosome, complete genome	CP029920.1	1	0.96	0.94	100	82.09	76.94	YES	100	PltCsap (genomic islet)	NO	NO	N/A	N/A
Salmonella enterica subsp. enterica serovar Typhi strain 311189_269186 chromosome, complete genome	CP029922.1	1	0.96	0.94	100	82.09	76.94	YES	100	PltCsap (genomic islet)	NO	NO	N/A	N/A
Salmonella enterica subsp. enterica serovar Typhi strain 311189_221186 chromosome, complete genome	CP029923.1	1	0.96	0.94	100	82.09	76.94	YES	100	PltCsap (genomic islet)	NO	NO	N/A	N/A
Salmonella enterica subsp. enterica serovar Typhi strain 311189_218186 chromosome, complete genome	CP029925.1	1	0.96	0.94	100	82.09	76.94	YES	100	PltCsap (genomic islet)	NO	NO	N/A	N/A
Salmonella enterica subsp. enterica serovar Typhi strain 311189_217103 chromosome, complete genome	CP029927.1	1	0.96	0.94	99.97	82.09	76.94	YES	100	PltCsap (genomic islet)	NO	NO	N/A	N/A
Salmonella enterica subsp. enterica serovar Typhi strain 311189_216103 chromosome, complete genome	CP029928.1	1	0.96	0.94	100	82.09	76.94	YES	100	PltCsap (genomic islet)	NO	NO	N/A	N/A
Salmonella enterica subsp. enterica serovar Typhi strain 311189_215186 chromosome, complete genome	CP029930.1	1	0.96	0.94	100	82.09	76.94	YES	100	PltCsap (genomic islet)	NO	NO	N/A	N/A
Salmonella enterica subsp. enterica serovar Typhi strain 311189_208103 chromosome, complete genome	CP029932.1	1	0.96	0.94	100	82.09	76.94	YES	100	PltCsap (genomic islet)	NO	NO	N/A	N/A
Salmonella enterica subsp. enterica serovar Typhi strain 311189_214186 chromosome, complete genome	CP029933.1	1	0.96	0.94	100	82.09	76.94	YES	100	PltCsap (genomic islet)	NO	NO	N/A	N/A
Salmonella enterica subsp. enterica serovar Typhi strain 311189_213186 chromosome, complete genome	CP029936.1	1	0.96	0.94	100	82.09	76.94	YES	100	PltCsap (genomic islet)	NO	NO	N/A	N/A
Salmonella enterica subsp. enterica serovar Typhi strain 311189_207186 chromosome, complete genome	CP029938.1	1	0.96	0.94	100	82.09	76.94	YES	100	PltCsap (genomic islet)	NO	NO	N/A	N/A
Salmonella enterica subsp. enterica serovar Typhi strain 311189_206186 chromosome, complete genome	CP029940.1	1	0.96	0.94	100	82.09	76.94	YES	100	PltCsap (genomic islet)	NO	NO	N/A	N/A
Salmonella enterica subsp. enterica serovar Typhi strain 311189_203186 chromosome, complete genome	CP029942.1	1	0.96	0.94	100	82.09	76.94	YES	100	PltCsap (genomic islet)	NO	NO	N/A	N/A
Salmonella enterica subsp. enterica serovar Typhi strain 311189_212186 chromosome, complete genome	CP029944.1	1	0.96	0.94	100	82.09	76.94	YES	100	PltCsap (genomic islet)	NO	NO	N/A	N/A
Salmonella enterica subsp. enterica serovar Typhi strain 311189_211186 chromosome, complete genome	CP029945.1	1	0.96	0.94	100	82.09	76.94	YES	100	PltCsap (genomic islet)	NO	NO	N/A	N/A
Salmonella enterica subsp. enterica serovar Typhi strain 311189_210186 chromosome, complete genome	CP029946.1	1	0.96	0.94	100	82.09	76.94	YES	100	PltCsap (genomic islet)	NO	NO	N/A	N/A
Salmonella enterica subsp. enterica serovar Typhi strain 311189_208186 chromosome, complete genome	CP029949.1	1	0.96	0.94	100	82.09	76.94	YES	100	PltCsap (genomic islet)	NO	NO	N/A	N/A
Salmonella enterica subsp. enterica serovar Typhi strain 311189_205186 chromosome, complete genome	CP029950.1	1	0.96	0.94	99.97	82.09	76.98	YES	100	PltCsap (genomic islet)	NO	NO	N/A	N/A
Salmonella enterica subsp. enterica serovar Typhi strain 311189_209186 chromosome, complete genome	CP029952.1	1	0.96	0.94	100	82.09	76.94	YES	100	PltCsap (genomic islet)	NO	NO	N/A	N/A
Salmonella enterica subsp. enterica serovar Typhi strain 311189_204186 chromosome, complete genome	CP029954.1	1	0.96	0.94	100	82.09	76.94	YES	100	PltCsap (genomic islet)	NO	NO	N/A	N/A
Salmonella enterica subsp. enterica serovar Typhi strain 311189_202186 chromosome, complete genome	CP029956.1	1	0.96	0.94	100	82.09	76.94	YES	100	PltCsap (genomic islet)	NO	NO	N/A	N/A
Salmonella enterica subsp. enterica serovar Typhi strain 311189_201186 chromosome, complete genome	CP029958.1	1	0.96	0.94	100	82.09	76.94	YES	100	PltCsap (genomic islet)	NO	NO	N/A	N/A
Salmonella enterica subsp. enterica serovar Typhi strain 343078_256191 chromosome, complete genome	CP029959.1	1	0.96	0.94	99.97	82.09	76.98	YES	100	PltCsap (genomic islet)	NO	NO	N/A	N/A
Salmonella enterica subsp. enterica serovar Typhi strain 343078_251131 chromosome, complete genome	CP029960.1	1	0.96	0.94	100	82.09	76.94	YES	100	PltCsap (genomic islet)	NO	NO	N/A	N/A
Salmonella enterica subsp. enterica serovar Typhi strain 343078_228140 chromosome, complete genome	CP029962.1	1	0.96	0.94	100	82.09	76.94	YES	100	PltCsap (genomic islet)	NO	NO	N/A	N/A
Salmonella enterica subsp. enterica serovar Typhi strain 343078_223175 chromosome, complete genome	CP029964.1	1	0.96	0.94	100	82.09	76.94	YES	100	PltCsap (genomic islet)	NO	NO	N/A	N/A
Salmonella enterica subsp. salamae serovar 56:z10:e,n,x strain SA20011914 chromosome, complete genome	CP029992.1	1	0.96	0.95	93.23	82.07	77.02	ABSENT	N/A	N/A	NO	NO	N/A	Yes
Salmonella enterica subsp. enterica serovar Brandenburg strain SA20113174 chromosome, complete genome	CP029999.1	1	0.96	0.94	98.7	82.29	77.2	YES	97.503	PltCsap (genomic islet)	NO	NO	N/A	N/A
Salmonella enterica subsp. enterica serovar Brandenburg strain SA20064858 chromosome, complete genome	CP030002.1	1	0.96	0.94	98.7	82.29	77.2	YES	97.503	PltCsap (genomic islet)	NO	NO	N/A	N/A
Salmonella enterica subsp. enterica serovar Milwaukee str. SA19950795 chromosome, complete genome	CP030175.1	1	0.96	0.94	99	82.58	77.41	YES	98.806	PltCsap (genomic islet)	NO	NO	N/A	N/A
Salmonella enterica strain SA20083530 chromosome, complete genome	CP030203.1	1	0.96	0.94	98.67	82.02	77.17	YES	97.286	PltCsap (genomic islet)	NO	NO	N/A	N/A
Salmonella enterica strain SA20075157 chromosome, complete genome	CP030217.1	1	0.96	0.94	98.48	82.03	77.03	YES	97.503	PltCsap (genomic islet)	NO	NO	N/A	N/A
Salmonella enterica strain SA20083039 chromosome, complete genome	CP030223.1	1	0.96	0.94	98.76	82.1	77.25	YES	97.611	PltCsap (genomic islet)	NO	NO	N/A	N/A
Salmonella enterica strain SA20041606 chromosome	CP030236.1	1	0.96	0.94	98.3	81.77	77.18	YES	97.503	PltCsap (genomic islet)	NO	NO	N/A	N/A
Salmonella enterica subsp. enterica serovar Gaminara str. SA20063285 chromosome, complete genome	CP030288.1	1	0.96	0.94	98.52	82.09	77.24	YES	97.503	PltCsap (genomic islet)	NO	NO	N/A	N/A
Salmonella enterica subsp. enterica serovar Typhi strain LXYSH chromosome, complete genome	CP030936.1	1	0.96	0.94	100	82.09	76.94	YES	100	PltCsap (genomic islet)	NO	NO	N/A	N/A
Salmonella enterica subsp. enterica serovar Indiana strain 222 chromosome, complete genome	CP031189.1	1	0.96	0.94	98.97	82.62	77.3	YES	99.566	PltCsap (genomic islet)	NO	NO	N/A	N/A
Salmonella enterica subsp. enterica serovar Montevideo strain 11TTUC-046 chromosome, complete genome	CP032816.1	1	0.96	0.94	98.76	82.18	77.43	YES	97.394	PltCsap (genomic islet)	NO	NO	N/A	N/A
Salmonella enterica subsp. enterica serovar Oranienburg strain CFSAN076211 chromosome, complete genome	CP033344.1	1	0.96	0.94	98.52	82.09	77.24	YES	97.611	PltCsap (genomic islet)	NO	NO	N/A	N/A
Salmonella enterica subsp. enterica strain CFSA664 chromosome, complete genome	CP033356.2	1	0.96	0.94	99.03	82.62	77.3	YES	99.566	PltCsap (genomic islet)	NO	NO	N/A	N/A
Salmonella enterica subsp. enterica strain CFSA300 chromosome, complete genome	CP033384.2	1	0.96	0.94	99.03	82.62	77.3	YES	99.566	PltCsap (genomic islet)	NO	NO	N/A	N/A
Salmonella enterica subsp. enterica strain CFSA1007 chromosome, complete genome	CP033387.2	1	0.96	0.94	99.03	82.62	77.3	YES	99.566	PltCsap (genomic islet)	NO	NO	N/A	N/A
Salmonella enterica subsp. enterica serovar Stanleyville strain RSE39 chromosome, complete genome	CP034700.1	1	0.96	0.94	93.32	81.61	77.2	ABSENT	N/A	N/A	NO	NO	N/A	Also encodes a type 1 artAB toxin
Salmonella enterica subsp. enterica serovar Stanleyville strain RSE30 chromosome, complete genome	CP034703.1	1	0.96	0.94	93.32	81.61	77.2	ABSENT	N/A	N/A	NO	NO	N/A	Also encodes a type 1 artAB toxin
Salmonella enterica subsp. enterica serovar Moero strain RSE29 chromosome, complete genome	CP034705.1	1	0.96	0.94	98.94	82.5	77.44	YES	97.068	PltCsap (genomic islet)	NO	NO	N/A	N/A
Salmonella enterica subsp. enterica serovar Moero strain RSE28 chromosome, complete genome	CP034706.1	1	0.96	0.94	98.94	82.5	77.44	YES	97.068	PltCsap (genomic islet)	NO	NO	N/A	N/A
Salmonella enterica subsp. enterica serovar Waycross strain RSE24 chromosome, complete genome	CP034707.1	1	0.96	0.94	98.21	82.3	77.24	ABSENT	N/A	N/A	NO	NO	N/A	Encodes a type II artAB with a degraded artA gene. Could potentially work in analogous manner as pltD
Salmonella enterica subsp. enterica serovar 43:a:1,7 strain RSE20 chromosome, complete genome	CP034711.1	1	0.96	0.94	98.91	82.41	77.48	YES	99.566	PltCsap (genomic islet)	NO	NO	N/A	N/A
Salmonella enterica subsp. enterica serovar 43:a:1,7 strain RSE18 chromosome, complete genome	CP034712.1	0.99	0.96	0.94	98.88	82.41	77.48	YES	99.566	PltCsap (genomic islet)	NO	NO	N/A	N/A
Salmonella enterica subsp. enterica serovar Mikawasima strain RSE15 chromosome, complete genome	CP034713.1	1	0.96	0.94	98.91	82.37	77.44	ABSENT	N/A	N/A	NO	NO	N/A	Also encodes a type 1 artAB toxin
Salmonella enterica subsp. enterica serovar Mikawasima strain RSE13 chromosome, complete genome	CP034715.1	1	0.96	0.94	98.91	82.37	77.44	ABSENT	N/A	N/A	NO	NO	N/A	Also encodes a type 1 artAB toxin
Salmonella enterica subsp. enterica serovar Stanleyville strain RSE10 chromosome, complete genome	CP034716.1	1	0.96	0.94	98.91	82.41	77.48	YES	97.286	PltCsap (genomic islet)	NO	NO	N/A	N/A
Salmonella enterica subsp. enterica serovar Moero strain RSE08 chromosome, complete genome	CP034718.1	1	0.96	0.94	98.94	82.5	77.44	YES	97.068	PltCsap (genomic islet)	NO	NO	N/A	N/A
Salmonella enterica subsp. enterica serovar Bareilly strain RSE03 chromosome, complete genome	CP034721.1	1	0.96	0.94	98.91	82.41	77.68	YES	98.046	PltCsap (genomic islet)	NO	NO	N/A	N/A
Salmonella enterica subsp. enterica serovar Moero strain RSE02 chromosome, complete genome	CP034722.1	1	0.96	0.94	98.94	82.5	77.44	YES	97.068	PltCsap (genomic islet)	NO	NO	N/A	N/A
Salmonella enterica subsp. enterica serovar Stanleyville strain RSE01 chromosome, complete genome	CP034723.1	1	0.96	0.94	93.32	81.61	77.2	ABSENT	N/A	N/A	NO	NO	N/A	Encodes a type I artAB toxin with a degraded A subunit
Salmonella sp. SSDFZ69 chromosome, complete genome	CP034831.1	1	0.96	0.94	98.82	82.3	77.16	YES	97.828	PltCsap (genomic islet)	NO	NO	N/A	N/A
Salmonella enterica strain FDA00009424 chromosome, complete genome	CP037891.1	1	0.96	0.94	98.61	82.21	77.16	YES	97.72	PltCsap (genomic islet)	NO	NO	N/A	N/A
Salmonella enterica subsp. enterica serovar Montevideo str. 42N chromosome, complete genome	CP037893.1	1	0.96	0.94	98.76	82.18	77.43	YES	97.394	PltCsap (genomic islet)	NO	NO	N/A	N/A
Salmonella enterica subsp. enterica serovar Goldcoast strain R18.0877 chromosome, complete genome	CP037960.1	1	0.96	0.94	98.85	82.3	77.16	YES	97.828	PltCsap (genomic islet)	NO	NO	N/A	N/A
Salmonella enterica subsp. enterica serovar Javiana strain FARPER-220 chromosome, complete genome	CP038233.1	1	0.96	0.94	98.52	82.06	77.24	YES	97.394	PltCsap (genomic islet)	NO	NO	N/A	N/A
Salmonella enterica subsp. enterica serovar Goldcoast strain Sal-5364 chromosome, complete genome	CP039169.1	1	0.96	0.94	98.79	82.26	77.16	YES	97.828	PltCsap (genomic islet)	NO	NO	N/A	N/A
Salmonella enterica subsp. enterica serovar Oranienburg strain 12-0523 chromosome, complete genome	CP039277.1	1	0.96	0.94	98.52	82.09	77.24	YES	97.611	PltCsap (genomic islet)	NO	NO	N/A	N/A
Salmonella enterica subsp. enterica serovar Montevideo strain FCC0123 chromosome, complete genome	CP040379.1	1	0.96	0.94	98.76	82.18	77.43	YES	97.394	PltCsap (genomic islet)	NO	NO	N/A	N/A
Salmonella enterica strain CFSAN005645 chromosome, complete genome	CP040380.1	1	0.96	0.94	98.76	82.18	77.43	YES	97.394	PltCsap (genomic islet)	NO	NO	N/A	N/A
Salmonella enterica subsp. enterica serovar Typhi strain WGS1146 chromosome, complete genome	CP040575.1	1	0.96	0.94	100	82.09	76.94	YES	100	PltCsap (genomic islet)	NO	NO	N/A	N/A
Salmonella enterica subsp. enterica serovar Weltevreden strain 3 isolate CFSAN047349 chromosome, complete genome	CP040701.1	1	0.96	0.94	93.38	81.65	77.24	YES	90.859	pltCphage3 (prophage)	NO	NO	N/A	N/A
Salmonella enterica subsp. enterica serovar Indiana strain SJTUF87912v2 chromosome, complete genome	CP041179.1	1	0.96	0.94	99.03	82.62	77.3	YES	99.566	PltCsap (genomic islet)	NO	NO	N/A	N/A
Salmonella enterica subsp. enterica serovar Indiana strain SJTUF13520v2 chromosome, complete genome	CP041181.1	1	0.96	0.94	99.03	82.62	77.3	YES	99.566	PltCsap (genomic islet)	NO	NO	N/A	N/A
Salmonella enterica subsp. enterica serovar Indiana strain FJC33 chromosome, complete genome	CP041699.1	1	0.96	0.94	99.03	82.62	77.3	YES	99.566	PltCsap (genomic islet)	NO	NO	N/A	N/A
Salmonella enterica strain CFSAN079101 chromosome, complete genome	CP042442.1	1	0.96	0.94	98.42	81.98	77.26	YES	92.617	PltCsap (genomic islet)	NO	NO	N/A	N/A
Salmonella enterica subsp. enterica serovar Bredeney strain SA20114778WT chromosome, complete genome	CP043222.1	1	0.96	0.94	98.67	82.1	77.25	YES	97.503	PltCsap (genomic islet)	NO	NO	N/A	N/A
Salmonella enterica subsp. enterica serovar Typhi strain 2018K-0756 chromosome, complete genome	CP044007.1	1	0.96	0.94	100	82.09	76.94	YES	100	PltCsap (genomic islet)	NO	NO	N/A	N/A
Salmonella enterica subsp. enterica serovar Muenster strain PJM1 chromosome, complete genome	CP045038.1	1	0.96	0.94	98.45	82.09	77.32	ABSENT	N/A	N/A	NO	NO	N/A	Yes
Salmonella enterica subsp. enterica serovar Schwarzengrund strain 9355 chromosome, complete genome	CP045444.1	1	0.96	0.94	98.73	82.1	77.25	YES	97.503	PltCsap (genomic islet)	NO	NO	N/A	N/A
Salmonella enterica subsp. enterica serovar Schwarzengrund strain 12888 chromosome, complete genome	CP045447.1	1	0.96	0.94	98.73	82.1	77.25	YES	97.503	PltCsap (genomic islet)	NO	NO	N/A	N/A
Salmonella enterica strain FDAARGOS_710 chromosome, complete genome	CP046277.1	1	0.96	0.94	98.48	82.13	77.36	YES	97.394	PltCsap (genomic islet)	NO	NO	N/A	N/A
Salmonella enterica strain FDAARGOS_708 chromosome, complete genome	CP046278.1	1	0.96	0.94	98.48	82.13	77.36	ABSENT	N/A	N/A	NO	NO	N/A	Yes
Salmonella enterica strain FDAARGOS_707 chromosome, complete genome	CP046279.1	1	0.96	0.94	98.61	82.21	77.16	YES	97.611	PltCsap (genomic islet)	NO	NO	N/A	N/A
Salmonella enterica strain FDAARGOS_712 chromosome, complete genome	CP046291.1	1	0.96	0.94	94.11	82.29	77.39	ABSENT	N/A	N/A	NO	NO	N/A	Yes
Salmonella enterica subsp. enterica serovar Typhi strain R19.2839 chromosome, complete genome	CP046429.1	1	0.96	0.94	100	82.09	76.94	YES	100	PltCsap (genomic islet)	NO	NO	N/A	N/A
Salmonella enterica subsp. enterica serovar Schwarzengrund strain WAPHL_SAL-A00527 chromosome, complete genome	CP048297.1	1	0.96	0.94	98.73	82.1	77.25	YES	97.503	PltCsap (genomic islet)	NO	NO	N/A	N/A
Salmonella enterica subsp. enterica serovar Schwarzengrund strain WAPHL-SAL-A00375 chromosome, complete genome	CP048301.1	1	0.96	0.94	98.73	82.1	77.25	YES	97.503	PltCsap (genomic islet)	NO	NO	N/A	N/A
Salmonella enterica subsp. enterica serovar Johannesburg strain CVM N58011 chromosome, complete genome	CP049308.1	1	0.96	0.94	98.67	82.06	77.32	YES	97.503	PltCsap (genomic islet)	NO	NO	N/A	N/A
Salmonella enterica subsp. enterica serovar Adjame strain 367320 chromosome, complete genome	CP049873.1	1	0.96	0.94	99.3	82.25	77.01	YES	97.394	PltCsap (genomic islet)	NO	NO	N/A	N/A
Salmonella enterica subsp. enterica serovar Adjame strain 374589 chromosome, complete genome	CP049874.1	1	0.96	0.94	99.27	82.21	77.01	YES	97.394	PltCsap (genomic islet)	NO	NO	N/A	N/A
Salmonella enterica subsp. enterica serovar Adjame strain 388789 chromosome, complete genome	CP049875.1	1	0.96	0.94	99.3	82.25	77.01	YES	97.394	PltCsap (genomic islet)	NO	NO	N/A	N/A
Salmonella enterica subsp. enterica serovar Adjame strain 400321 chromosome, complete genome	CP049877.1	1	0.96	0.94	99.3	82.25	77.01	YES	97.394	PltCsap (genomic islet)	NO	NO	N/A	N/A
Salmonella enterica subsp. enterica serovar Adjame strain 353868 chromosome, complete genome	CP049878.1	1	0.96	0.94	99.27	82.25	77.01	YES	97.183	PltCsap (genomic islet)	NO	NO	N/A	N/A
Salmonella enterica subsp. enterica serovar Adjame strain 409960 chromosome, complete genome	CP049879.1	1	0.96	0.94	99.3	82.25	77.01	YES	97.394	PltCsap (genomic islet)	NO	NO	N/A	N/A
Salmonella enterica subsp. enterica serovar Adjame strain 381330 chromosome, complete genome	CP049880.1	1	0.96	0.94	99.3	82.25	77.01	YES	97.394	PltCsap (genomic islet)	NO	NO	N/A	N/A
Salmonella enterica subsp. enterica serovar Adjame strain 435414 chromosome, complete genome	CP049881.1	1	0.96	0.94	99.3	82.25	77.01	YES	97.394	PltCsap (genomic islet)	NO	NO	N/A	N/A
Salmonella enterica subsp. enterica serovar Adjame strain 434304 chromosome, complete genome	CP049882.1	1	0.96	0.94	99.3	82.25	77.01	YES	97.394	PltCsap (genomic islet)	NO	NO	N/A	N/A
Salmonella enterica subsp. enterica serovar Adjame strain 387507 chromosome, complete genome	CP049883.1	1	0.96	0.94	99.3	82.25	77.01	YES	97.394	PltCsap (genomic islet)	NO	NO	N/A	N/A
Salmonella enterica subsp. enterica serovar Adjame strain 416020 chromosome, complete genome	CP049884.1	1	0.96	0.94	99.3	82.25	77.01	YES	97.289	PltCsap (genomic islet)	NO	NO	N/A	N/A
Salmonella enterica subsp. enterica serovar Indiana strain SI174 chromosome, complete genome	CP050756.1	1	0.96	0.94	99.03	82.62	77.3	YES	99.566	PltCsap (genomic islet)	NO	NO	N/A	N/A
Salmonella enterica subsp. enterica serovar Indiana strain SI173 chromosome, complete genome	CP050757.1	1	0.96	0.94	98.86	82.62	77.3	YES	99.566	PltCsap (genomic islet)	NO	NO	N/A	N/A
Salmonella enterica subsp. enterica serovar Indiana strain SI170 chromosome, complete genome	CP050760.1	1	0.96	0.94	99.03	82.62	77.3	YES	99.566	PltCsap (genomic islet)	NO	NO	N/A	N/A
Salmonella enterica subsp. enterica serovar Indiana strain SI115 chromosome, complete genome	CP050762.1	1	0.96	0.94	99.03	82.62	77.3	YES	99.566	PltCsap (genomic islet)	NO	NO	N/A	N/A
Salmonella enterica subsp. enterica serovar Indiana strain SI111 chromosome, complete genome	CP050764.1	1	0.96	0.94	99.03	82.62	77.3	YES	99.566	PltCsap (genomic islet)	NO	NO	N/A	N/A
Salmonella enterica subsp. enterica serovar Indiana strain SI102 chromosome, complete genome	CP050771.1	1	0.96	0.94	99.03	82.62	77.3	YES	99.566	PltCsap (genomic islet)	NO	NO	N/A	N/A
Salmonella enterica subsp. enterica serovar Indiana strain SI96 chromosome, complete genome	CP050777.1	1	0.96	0.94	99.03	82.62	77.3	YES	99.566	PltCsap (genomic islet)	NO	NO	N/A	N/A
Salmonella enterica subsp. enterica serovar Indiana strain SI85 chromosome, complete genome	CP050779.1	1	0.96	0.94	99.03	82.62	77.3	YES	99.566	PltCsap (genomic islet)	NO	NO	N/A	N/A
Salmonella enterica subsp. enterica serovar Indiana strain SI67 chromosome, complete genome	CP050783.1	1	0.96	0.94	99.03	82.62	77.3	YES	99.566	PltCsap (genomic islet)	NO	NO	N/A	N/A
Salmonella enterica subsp. enterica serovar Indiana strain SI43 chromosome, complete genome	CP050785.1	1	0.96	0.94	99	82.58	77.26	YES	99.566	PltCsap (genomic islet)	NO	NO	N/A	N/A
Salmonella enterica strain FDAARGOS_686 chromosome	CP050968.1	1	0.96	0.94	99.3	82.29	77.01	YES	97.286	PltCsap (genomic islet)	NO	NO	N/A	N/A
Salmonella enterica strain FDAARGOS_709 chromosome	CP050990.1	1	0.96	0.94	98.7	82.06	77.41	YES	97.503	PltCsap (genomic islet)	NO	NO	N/A	N/A
Salmonella sp. SCFS4 chromosome, complete genome	CP051218.1	1	0.96	0.94	99.03	82.62	77.3	YES	99.566	PltCsap (genomic islet)	NO	NO	N/A	N/A
Salmonella enterica subsp. enterica serovar Muenster strain CVM 34526 chromosome, complete genome	CP051320.1	1	0.96	0.94	98.48	82.13	77.36	ABSENT	N/A	N/A	NO	NO	N/A	Yes
Salmonella enterica subsp. enterica serovar Schwarzengrund strain CVM 30168 chromosome, complete genome	CP051350.1	1	0.96	0.94	98.7	82.1	77.25	YES	97.503	PltCsap (genomic islet)	NO	NO	N/A	N/A
Salmonella enterica subsp. enterica serovar Muenster strain CVM 22504 chromosome, complete genome	CP051391.1	1	0.96	0.94	98.48	82.13	77.36	ABSENT	N/A	N/A	NO	NO	N/A	Yes
Salmonella enterica subsp. enterica serovar Bredeney strain CVM 24358 chromosome	CP051441.1	1	0.96	0.94	98.67	82.1	77.25	YES	97.503	PltCsap (genomic islet)	NO	NO	N/A	N/A
Salmonella enterica subsp. enterica strain LHST_2018 chromosome, complete genome	CP052767.1	1	0.96	0.94	100	82.09	76.94	YES	100	PltCsap (genomic islet)	NO	NO	N/A	N/A
Salmonella enterica subsp. enterica serovar Typhi strain CMCST_CEPR_1 chromosome, complete genome	CP053702.1	1	0.96	0.94	99.97	82.09	76.98	YES	100	PltCsap (genomic islet)	NO	NO	N/A	N/A
Salmonella enterica subsp. enterica serovar Adjame strain 389598 chromosome, complete genome	CP054827.1	1	0.96	0.94	99.3	82.25	77.01	YES	97.394	PltCsap (genomic islet)	NO	NO	N/A	N/A
Salmonella enterica strain FDAARGOS_718 chromosome	CP054901.1	1	0.96	0.94	98.79	82.3	77.15	YES	97.286	PltCsap (genomic islet)	NO	NO	N/A	N/A
Salmonella enterica strain SLR1_7697 chromosome, complete genome	CP060508.1	1	0.96	0.94	98.49	81.82	76.93	YES	97.611	PltCsap (genomic islet)	NO	NO	N/A	N/A
Salmonella enterica strain 1505 chromosome, complete genome	CP060834.1	1	0.96	0.94	98.85	82.3	77.16	YES	97.828	PltCsap (genomic islet)	NO	NO	N/A	N/A
Salmonella enterica strain 852 chromosome, complete genome	CP060837.1	1	0.96	0.94	98.85	82.3	77.16	YES	97.828	PltCsap (genomic islet)	NO	NO	N/A	N/A
Salmonella enterica strain 805 chromosome, complete genome	CP060840.1	1	0.96	0.94	98.85	82.3	77.16	YES	97.828	PltCsap (genomic islet)	NO	NO	N/A	N/A
Salmonella enterica strain 770 chromosome, complete genome	CP060844.1	1	0.96	0.94	98.85	82.3	77.16	YES	97.828	PltCsap (genomic islet)	NO	NO	N/A	N/A
Salmonella enterica strain 733 chromosome, complete genome	CP060846.1	1	0.96	0.94	98.85	82.3	77.16	YES	97.828	PltCsap (genomic islet)	NO	NO	N/A	N/A
Salmonella enterica strain 724 chromosome, complete genome	CP060849.1	1	0.96	0.94	98.85	82.3	77.16	YES	97.828	PltCsap (genomic islet)	NO	NO	N/A	N/A
Salmonella enterica strain 467 chromosome, complete genome	CP060852.1	1	0.96	0.94	98.85	82.3	77.16	YES	97.828	PltCsap (genomic islet)	NO	NO	N/A	N/A
Salmonella enterica strain 453 chromosome, complete genome	CP060855.1	1	0.96	0.94	98.85	82.3	77.16	YES	97.828	PltCsap (genomic islet)	NO	NO	N/A	N/A
Salmonella enterica subsp. enterica serovar Indiana strain S530 chromosome, complete genome	CP061118.1	1	0.96	0.94	99.03	82.62	77.3	YES	99.566	PltCsap (genomic islet)	NO	NO	N/A	N/A
Salmonella enterica subsp. enterica serovar Goldcoast strain R18.1656 chromosome, complete genome	CP062223.1	1	0.96	0.94	98.85	82.3	77.16	YES	97.828	PltCsap (genomic islet)	NO	NO	N/A	N/A
Salmonella enterica subsp. enterica serovar Goldcoast strain R18.1074 chromosome, complete genome	CP062225.1	1	0.96	0.94	98.85	82.3	77.16	YES	97.828	PltCsap (genomic islet)	NO	NO	N/A	N/A
Salmonella sp. SJTUF14178 chromosome, complete genome	CP064661.1	1	0.96	0.94	99	82.62	77.34	YES	99.566	PltCsap (genomic islet)	NO	NO	N/A	N/A
Salmonella sp. SJTUF14170 chromosome, complete genome	CP064663.1	1	0.96	0.94	99	82.62	77.34	YES	99.566	PltCsap (genomic islet)	NO	NO	N/A	N/A
Salmonella sp. SJTUF14152 chromosome, complete genome	CP064671.1	1	0.96	0.94	99.03	82.62	77.3	YES	99.566	PltCsap (genomic islet)	NO	NO	N/A	N/A
Salmonella sp. SJTUF14146 chromosome, complete genome	CP064672.1	1	0.96	0.94	99.03	82.62	77.3	YES	99.566	PltCsap (genomic islet)	NO	NO	N/A	N/A
Salmonella sp. SJTUF14076 chromosome, complete genome	CP064674.1	1	0.96	0.94	99.03	82.62	77.3	YES	99.457	PltCsap (genomic islet)	NO	NO	N/A	N/A
Salmonella enterica subsp. enterica serovar Typhimurium strain NCTC 74 chromosome, complete genome	CP064709.1	1	0.96	0.94	98.76	82.22	77.24	YES	97.503	PltCsap (genomic islet)	NO	NO	N/A	N/A
Salmonella enterica strain UWI_PP98 isolate CFSAN103862 chromosome, complete genome	CP066321.1	1	0.96	0.94	98.73	82.1	77.25	YES	97.394	PltCsap (genomic islet)	NO	NO	N/A	N/A
Salmonella enterica strain UWI_PP122 isolate CFSAN103840 chromosome, complete genome	CP066325.1	1	0.96	0.94	98.52	82.06	77.24	YES	97.394	PltCsap (genomic islet)	NO	NO	N/A	N/A
Salmonella enterica subsp. enterica strain 679 chromosome, complete genome	CP067082.1	1	0.96	0.94	98.35	81.72	76.51	YES	97.503	PltCsap (genomic islet)	NO	NO	N/A	N/A
Salmonella enterica strain FDAARGOS_1271 chromosome, complete genome	CP069518.1	1	0.96	0.94	98.76	82.18	77.43	YES	97.394	PltCsap (genomic islet)	NO	NO	N/A	N/A
Salmonella enterica strain CFSAN072779 isolate 8 chromosome, complete genome	CP073107.1	1	0.96	0.94	98.73	82.1	77.25	YES	97.611	PltCsap (genomic islet)	NO	NO	N/A	N/A
Salmonella enterica subsp. enterica serovar Eastbourne str. CFSAN001084 chromosome, complete genome	CP074201.1	1	0.96	0.94	98.79	82.34	77.19	YES	97.611	PltCsap (genomic islet)	NO	NO	N/A	N/A
Salmonella enterica subsp. enterica serovar Javiana strain CFSAN001070 chromosome, complete genome	CP074205.1	1	0.96	0.94	98.52	82.06	77.24	YES	97.503	PltCsap (genomic islet)	NO	NO	N/A	N/A
Salmonella enterica subsp. enterica serovar Javiana str. CFSAN000905 chromosome, complete genome	CP074206.1	1	0.96	0.94	98.52	82.06	77.24	YES	97.503	PltCsap (genomic islet)	NO	NO	N/A	N/A
Salmonella enterica subsp. enterica serovar Newport str. WA_14882 chromosome, complete genome	CP074207.1	1	0.96	0.94	98.45	82.01	77.17	YES	97.503	PltCsap (genomic islet)	NO	NO	N/A	N/A
Salmonella enterica subsp. enterica serovar Panama str. ATCC 7378 chromosome, complete genome	CP074210.1	1	0.96	0.94	98.58	82.1	77.08	YES	97.503	PltCsap (genomic islet)	NO	NO	N/A	N/A
Salmonella enterica subsp. enterica serovar Wien str. CFSAN000656 strain SGSC 2528 isolate SARB71 chromosome, complete genome	CP074212.1	1	0.96	0.94	98.18	82.22	77.09	YES	97.828	PltCsap (genomic islet)	NO	NO	N/A	N/A
Salmonella enterica subsp. enterica serovar Choleraesuis str. CFSAN000514 strain SGSC 2462 isolate SARB5 chromosome, complete genome	CP074231.1	1	0.96	0.94	98.76	82.13	77.04	YES	97.503	PltCsap (genomic islet)	NO	NO	N/A	N/A
Salmonella enterica subsp. enterica serovar Montevideo strain CFSAN028508 chromosome, complete genome	CP074244.1	1	0.96	0.94	98.76	82.18	77.43	YES	97.394	PltCsap (genomic islet)	NO	NO	N/A	N/A
Salmonella enterica subsp. enterica serovar Brandenburg strain CFSAN027396 chromosome, complete genome	CP074245.1	1	0.96	0.94	98.7	82.29	77.2	YES	97.503	PltCsap (genomic islet)	NO	NO	N/A	N/A
Salmonella enterica subsp. enterica serovar Rubislaw strain CFSAN027379 chromosome, complete genome	CP074251.1	1	0.96	0.94	98.48	82.09	77.23	YES	97.611	PltCsap (genomic islet)	NO	NO	N/A	N/A
Salmonella enterica subsp. enterica serovar Brandenburg strain CFSAN024765 chromosome, complete genome	CP074258.1	1	0.96	0.94	98.7	82.29	77.2	YES	97.503	PltCsap (genomic islet)	NO	NO	N/A	N/A
Salmonella enterica subsp. enterica serovar Sandiego strain CFSAN024590 chromosome, complete genome	CP074265.1	1	0.96	0.94	98.79	82.3	77.15	YES	97.394	PltCsap (genomic islet)	NO	NO	N/A	N/A
Salmonella enterica subsp. enterica serovar Rubislaw strain CFSAN024587 chromosome, complete genome	CP074267.1	1	0.96	0.94	98.48	82.09	77.17	YES	97.503	PltCsap (genomic islet)	NO	NO	N/A	N/A
Salmonella enterica subsp. enterica serovar Minnesota strain CFSAN024581 chromosome, complete genome	CP074268.1	1	0.96	0.94	98.46	81.78	76.89	YES	97.611	PltCsap (genomic islet)	NO	NO	N/A	N/A
Salmonella enterica subsp. enterica serovar Rubislaw strain CFSAN024580 chromosome, complete genome	CP074269.1	1	0.96	0.94	98.48	82.09	77.23	YES	97.611	PltCsap (genomic islet)	NO	NO	N/A	N/A
Salmonella enterica subsp. enterica serovar Itami strain CFSAN024577 chromosome, complete genome	CP074272.1	1	0.96	0.94	98.45	81.98	77.16	YES	97.503	PltCsap (genomic islet)	NO	NO	N/A	N/A
Salmonella enterica subsp. enterica serovar Buzu strain CFSAN008300 chromosome, complete genome	CP074275.1	0.99	0.96	0.94	98.73	82.1	77.25	YES	97.394	PltCsap (genomic islet)	NO	NO	N/A	N/A
Salmonella enterica subsp. enterica serovar Javiana strain CFSAN006269 chromosome, complete genome	CP074276.1	1	0.96	0.94	98.52	82.06	77.24	YES	97.503	PltCsap (genomic islet)	NO	NO	N/A	N/A
Salmonella enterica subsp. enterica serovar Javiana strain CFSAN006238 chromosome, complete genome	CP074281.1	1	0.96	0.94	98.52	82.06	77.24	YES	97.503	PltCsap (genomic islet)	NO	NO	N/A	N/A
Salmonella enterica subsp. enterica serovar Rubislaw strain CFSAN006171 chromosome, complete genome	CP074294.1	1	0.96	0.94	98.52	82.09	77.21	YES	97.503	PltCsap (genomic islet)	NO	NO	N/A	N/A
Salmonella enterica subsp. enterica serovar Minnesota strain CFSAN006156 chromosome, complete genome	CP074298.1	1	0.96	0.94	98.49	81.82	76.93	YES	97.503	PltCsap (genomic islet)	NO	NO	N/A	N/A
Salmonella enterica subsp. enterica serovar Montevideo str. CFSAN004346 chromosome, complete genome	CP074299.1	1	0.96	0.94	98.76	82.18	77.43	ABSENT	N/A	N/A	NO	NO	N/A	Yes
Salmonella enterica subsp. enterica serovar Muenster str. CFSAN004344 chromosome, complete genome	CP074304.1	1	0.96	0.94	98.76	82.18	77.43	ABSENT	N/A	N/A	NO	NO	N/A	Yes
Salmonella enterica subsp. enterica serovar Give var. 15 str. CFSAN004343 chromosome, complete genome	CP074305.1	1	0.96	0.94	98.73	82.1	77.25	ABSENT	N/A	N/A	NO	NO	N/A	Yes
Salmonella enterica subsp. enterica strain CFSAN004111 chromosome, complete genome	CP074308.1	1	0.96	0.94	98.82	82.34	77.19	YES	97.611	PltCsap (genomic islet)	NO	NO	N/A	N/A
Salmonella enterica subsp. enterica serovar Miami str. 1923 strain SGSC 2485 isolate SARB28 chromosome, complete genome	CP074316.1	1	0.96	0.94	98.45	82.13	77.12	ABSENT	N/A	N/A	NO	NO	N/A	Yes
Salmonella enterica subsp. enterica serovar Johannesburg strain CFSAN024562 chromosome, complete genome	CP074325.1	1	0.96	0.94	98.7	82.1	77.36	YES	97.503	PltCsap (genomic islet)	NO	NO	N/A	N/A
Salmonella enterica subsp. enterica serovar Montevideo strain CFSAN012296 chromosome, complete genome	CP074338.1	1	0.96	0.94	98.76	82.18	77.43	YES	97.394	PltCsap (genomic islet)	NO	NO	N/A	N/A
Salmonella enterica subsp. enterica serovar Schwarzengrund strain CFSAN008848 chromosome, complete genome	CP074340.1	1	0.96	0.94	98.73	82.1	77.25	YES	97.503	PltCsap (genomic islet)	NO	NO	N/A	N/A
Salmonella enterica subsp. enterica serovar Montevideo strain CFSAN001068 chromosome, complete genome	CP074589.1	1	0.96	0.94	98.76	82.18	77.43	YES	97.394	PltCsap (genomic islet)	NO	NO	N/A	N/A
Salmonella enterica subsp. enterica serovar Typhi strain CFSAN001004 chromosome, complete genome	CP074603.1	1	0.96	0.94	100	82.09	76.94	YES	100	PltCsap (genomic islet)	NO	NO	N/A	N/A
Salmonella enterica subsp. enterica serovar Indiana strain SGSC 2482 chromosome, complete genome	CP074612.1	1	0.96	0.94	99.03	82.62	77.3	YES	99.566	PltCsap (genomic islet)	NO	NO	N/A	N/A
Salmonella enterica subsp. enterica serovar Brandenburg strain CFSAN001008 chromosome, complete genome	CP074614.1	1	0.96	0.94	98.7	82.29	77.2	YES	97.503	PltCsap (genomic islet)	NO	NO	N/A	N/A
Salmonella enterica strain CFSAN029939 chromosome, complete genome	CP074623.1	1	0.96	0.94	98.52	82.09	77.21	YES	97.503	PltCsap (genomic islet)	NO	NO	N/A	N/A
Salmonella enterica strain CFSAN029872 chromosome, complete genome	CP074633.1	1	0.96	0.94	98.52	82.09	77.21	YES	97.503	PltCsap (genomic islet)	NO	NO	N/A	N/A
Salmonella enterica strain CFSAN029865 chromosome, complete genome	CP074640.1	1	0.96	0.94	98.52	82.09	77.21	YES	97.503	PltCsap (genomic islet)	NO	NO	N/A	N/A
Salmonella enterica strain CFSAN029843 chromosome, complete genome	CP074644.1	1	0.96	0.94	98.45	81.97	77.13	YES	97.503	PltCsap (genomic islet)	NO	NO	N/A	N/A
Salmonella enterica subsp. enterica serovar Shamba strain CFSAN029516 chromosome, complete genome	CP074648.1	1	0.96	0.94	93.26	81.77	77.2	ABSENT	N/A	N/A	NO	NO	N/A	Yes
Salmonella enterica subsp. salamae serovar 6,7:m,t:- strain CFSAN028548 chromosome, complete genome	CP074649.1	1	0.96	0.94	98.52	82.09	77.24	YES	97.611	PltCsap (genomic islet)	NO	NO	N/A	N/A
Salmonella enterica strain FDA00008277 chromosome, complete genome	CP074650.1	1	0.96	0.94	98.15	82.08	76.96	YES	97.72	PltCsap (genomic islet)	NO	NO	N/A	N/A
Salmonella enterica strain CFSAN029882 chromosome, complete genome	CP074652.1	1	0.96	0.94	98.48	82.01	77.17	YES	97.503	PltCsap (genomic islet)	NO	NO	N/A	N/A
Salmonella enterica strain CFSAN029856 chromosome, complete genome	CP074653.1	1	0.96	0.94	98.49	82.05	77.18	YES	97.503	PltCsap (genomic islet)	NO	NO	N/A	N/A
Salmonella enterica subsp. enterica strain CFSAN001999 chromosome, complete genome	CP074675.1	1	0.96	0.94	98.52	82.06	77.24	YES	97.503	PltCsap (genomic islet)	NO	NO	N/A	N/A
Salmonella enterica subsp. enterica serovar Tennessee strain CFSAN024441 chromosome, complete genome	CP075010.1	1	0.96	0.94	98.48	82.01	77.17	YES	97.503	PltCsap (genomic islet)	NO	NO	N/A	N/A
Salmonella enterica strain CFSAN024230 chromosome, complete genome	CP075011.1	1	0.96	0.94	98.73	82.1	77.25	YES	97.503	PltCsap (genomic islet)	NO	NO	N/A	N/A
Salmonella enterica strain CFSAN024184 chromosome, complete genome	CP075015.1	1	0.96	0.94	97.91	82.02	77.27	YES	97.503	PltCsap (genomic islet)	NO	NO	N/A	N/A
Salmonella enterica strain CFSAN024152 chromosome, complete genome	CP075016.1	1	0.96	0.94	98.52	82.09	77.24	YES	97.503	PltCsap (genomic islet)	NO	NO	N/A	N/A
Salmonella enterica subsp. enterica serovar Give strain CFSAN012622 chromosome, complete genome	CP075037.1	1	0.96	0.94	98.48	82.13	77.36	YES	97.394	PltCsap (genomic islet)	NO	NO	N/A	N/A
Salmonella enterica subsp. enterica serovar Sandiego strain CFSAN012509 chromosome, complete genome	CP075039.1	1	0.96	0.94	98.79	82.3	77.15	YES	97.394	PltCsap (genomic islet)	NO	NO	N/A	N/A
Salmonella enterica subsp. enterica serovar Sandiego strain CFSAN012498 chromosome, complete genome	CP075040.1	1	0.96	0.94	98.82	82.34	77.19	YES	97.394	PltCsap (genomic islet)	NO	NO	N/A	N/A
Salmonella enterica subsp. enterica serovar Oranienburg strain CFSAN012497 chromosome, complete genome	CP075041.1	1	0.96	0.94	98.52	82.09	77.24	YES	97.611	PltCsap (genomic islet)	NO	NO	N/A	N/A
Salmonella enterica strain CFSAN073554 chromosome, complete genome	CP075102.1	1	0.96	0.94	98.52	82.06	77.24	YES	97.503	PltCsap (genomic islet)	NO	NO	N/A	N/A
Salmonella enterica strain CFSAN073549 chromosome, complete genome	CP075104.1	1	0.96	0.94	98.52	82.09	77.24	YES	97.611	PltCsap (genomic islet)	NO	NO	N/A	N/A
Salmonella enterica strain CFSAN073546 chromosome, complete genome	CP075105.1	1	0.96	0.94	98.52	82.06	77.24	YES	97.503	PltCsap (genomic islet)	NO	NO	N/A	N/A
Salmonella enterica strain CFSAN060804 chromosome, complete genome	CP075110.1	1	0.96	0.94	98.73	82.1	77.25	YES	97.611	PltCsap (genomic islet)	NO	NO	N/A	N/A
Salmonella enterica subsp. enterica serovar Eastbourne strain CFSAN059883 chromosome, complete genome	CP075115.1	1	0.96	0.94	98.82	82.34	77.19	YES	97.611	PltCsap (genomic islet)	NO	NO	N/A	N/A
Salmonella enterica strain CFSAN044945 chromosome, complete genome	CP075125.1	1	0.96	0.94	98.52	82.09	77.21	YES	97.503	PltCsap (genomic islet)	NO	NO	N/A	N/A
Salmonella enterica subsp. enterica serovar Rubislaw strain CFSAN044921 chromosome, complete genome	CP075129.1	1	0.96	0.94	98.52	82.09	77.21	YES	97.503	PltCsap (genomic islet)	NO	NO	N/A	N/A
Salmonella enterica strain CFSAN044888 chromosome, complete genome	CP075135.1	1	0.96	0.94	98.52	82.09	77.21	YES	97.394	PltCsap (genomic islet)	NO	NO	N/A	N/A
Salmonella enterica strain CFSAN030601 chromosome, complete genome	CP075143.1	1	0.96	0.94	98.52	82.09	77.24	YES	97.611	PltCsap (genomic islet)	NO	NO	N/A	N/A
Salmonella enterica strain CFSAN038580 chromosome, complete genome	CP076097.1	1	0.96	0.94	98.52	82.06	77.24	YES	97.503	PltCsap (genomic islet)	NO	NO	N/A	N/A
Salmonella enterica strain CFSAN055400 chromosome, complete genome	CP076098.1	1	0.96	0.94	98.52	82.06	77.24	YES	97.503	PltCsap (genomic islet)	NO	NO	N/A	N/A
Salmonella enterica strain CFSAN048049 chromosome, complete genome	CP076327.1	1	0.96	0.94	98.52	82.06	77.24	YES	97.503	PltCsap (genomic islet)	NO	NO	N/A	N/A
Salmonella enterica strain CFSAN038591 chromosome, complete genome	CP076329.1	1	0.96	0.94	98.52	82.06	77.24	YES	97.503	PltCsap (genomic islet)	NO	NO	N/A	N/A
Salmonella enterica subsp. enterica serovar Paratyphi A strain 45157 chromosome, complete genome	CP076727.1	1	0.96	0.94	99.27	82.45	77.38	YES	98.48	PltCsap (genomic islet)	NO	NO	N/A	N/A
Salmonella enterica subsp. enterica serovar Indiana strain LY67 chromosome, complete genome	CP077424.1	1	0.96	0.94	99.03	82.62	77.3	YES	99.566	PltCsap (genomic islet)	NO	NO	N/A	N/A
Salmonella enterica strain S90 chromosome, complete genome	CP077670.1	1	0.96	0.94	99.03	82.62	77.3	YES	99.3	PltCsap (genomic islet)	NO	NO	N/A	N/A
Salmonella enterica subsp. enterica strain CFSAN058598 chromosome, complete genome	CP077696.1	1	0.96	0.94	98.73	82.1	77.25	YES	97.611	PltCsap (genomic islet)	NO	NO	N/A	N/A
Salmonella enterica subsp. enterica strain CFSAN058591 chromosome, complete genome	CP077699.1	1	0.96	0.94	98.52	82.09	77.21	YES	97.503	PltCsap (genomic islet)	NO	NO	N/A	N/A
Salmonella enterica subsp. enterica strain CFSAN058588 chromosome, complete genome	CP077702.1	1	0.96	0.94	98.52	82.06	77.24	YES	97.503	PltCsap (genomic islet)	NO	NO	N/A	N/A
Salmonella enterica subsp. enterica strain CFSAN058545 chromosome, complete genome	CP077706.1	1	0.96	0.94	98.52	82.09	77.21	YES	97.503	PltCsap (genomic islet)	NO	NO	N/A	N/A
Salmonella enterica subsp. enterica serovar Minnesota strain SA18578 chromosome, complete genome	CP080513.1	1	0.96	0.94	98.46	81.78	76.89	YES	97.611	PltCsap (genomic islet)	NO	NO	N/A	N/A
Salmonella enterica subsp. enterica serovar Typhi strain ISP2825 chromosome, complete genome	CP080960.1	1	0.96	0.94	100	82.09	76.94	YES	100	PltCsap (genomic islet)	NO	NO	N/A	N/A
Salmonella enterica subsp. enterica serovar Schwarzengrund strain S16 chromosome, complete genome	CP081858.1	1	0.96	0.94	98.73	82.1	77.25	YES	97.503	PltCsap (genomic islet)	NO	NO	N/A	N/A
Salmonella enterica subsp. enterica serovar Bredeney strain FSIS1702037 chromosome, complete genome	CP082381.1	1	0.96	0.94	98.79	82.3	77.15	YES	97.286	PltCsap (genomic islet)	NO	NO	N/A	N/A
Salmonella enterica subsp. enterica serovar Reading strain FSIS1701482 chromosome, complete genome	CP082386.1	1	0.96	0.94	98.79	82.38	77.23	YES	97.503	PltCsap (genomic islet)	NO	NO	N/A	N/A
Salmonella enterica subsp. enterica serovar Montevideo strain FSIS1608368 chromosome, complete genome	CP082436.1	1	0.96	0.94	98.73	82.18	77.43	YES	97.394	PltCsap (genomic islet)	NO	NO	N/A	N/A
Salmonella enterica subsp. enterica serovar Johannesburg strain FSIS1608038 chromosome, complete genome	CP082447.1	1	0.96	0.94	98.67	82.06	77.32	YES	97.503	PltCsap (genomic islet)	NO	NO	N/A	N/A
Salmonella enterica subsp. enterica serovar Montevideo strain FSIS1607968 chromosome, complete genome	CP082449.1	1	0.96	0.94	98.76	82.18	77.43	YES	97.394	PltCsap (genomic islet)	NO	NO	N/A	N/A
Salmonella enterica subsp. enterica serovar Montevideo strain FSIS1607862 chromosome, complete genome	CP082451.1	1	0.96	0.94	98.76	82.18	77.43	YES	97.394	PltCsap (genomic islet)	NO	NO	N/A	N/A
Salmonella enterica subsp. enterica serovar Muenster strain FSIS1607861 chromosome, complete genome	CP082453.1	1	0.96	0.94	98.48	82.13	77.36	ABSENT	N/A	N/A	NO	NO	N/A	Yes
Salmonella enterica subsp. enterica serovar Brandenburg strain FSIS1607501 chromosome, complete genome	CP082464.1	1	0.96	0.94	98.7	82.29	77.2	YES	97.503	PltCsap (genomic islet)	NO	NO	N/A	N/A
Salmonella enterica subsp. enterica serovar Muenster strain FSIS1605743 chromosome, complete genome	CP082486.1	1	0.96	0.94	98.48	82.13	77.36	ABSENT	N/A	N/A	NO	NO	N/A	Yes
Salmonella enterica subsp. enterica serovar Montevideo strain FSIS1607386 chromosome, complete genome	CP082500.1	1	0.96	0.94	98.76	82.18	77.43	YES	97.394	PltCsap (genomic islet)	NO	NO	N/A	N/A
Salmonella enterica subsp. enterica serovar Schwarzengrund strain CVM N18S1602 chromosome, complete genome	CP082554.1	1	0.96	0.94	98.73	82.1	77.25	YES	97.503	PltCsap (genomic islet)	NO	NO	N/A	N/A
Salmonella enterica subsp. enterica serovar Reading strain CVM N18S1429 isolate 18MN08GT11-3 chromosome, complete genome	CP082566.1	1	0.96	0.94	98.79	82.38	77.23	YES	97.503	PltCsap (genomic islet)	NO	NO	N/A	N/A
Salmonella enterica subsp. enterica serovar Kiambu strain CVM N18S0824 chromosome, complete genome	CP082587.1	1	0.96	0.94	98.85	82.54	77.56	ABSENT	N/A	N/A	NO	NO	N/A	Yes
Salmonella enterica subsp. enterica serovar Reading strain CVM N18S0035 chromosome, complete genome	CP082611.1	1	0.96	0.94	98.79	82.38	77.23	YES	97.503	PltCsap (genomic islet)	NO	NO	N/A	N/A
Salmonella enterica subsp. enterica serovar Schwarzengrund strain CVM N17S1304 isolate 17GA11GT12-S2 chromosome, complete genome	CP082636.1	1	0.96	0.94	98.73	82.1	77.25	YES	97.503	PltCsap (genomic islet)	NO	NO	N/A	N/A
Salmonella enterica subsp. enterica serovar Bredeney strain CVM N18S0406 chromosome, complete genome	CP082691.1	1	0.96	0.94	98.67	82.1	77.25	YES	97.503	PltCsap (genomic islet)	NO	NO	N/A	N/A
Salmonella enterica subsp. enterica serovar Reading strain CVM N17S546 chromosome, complete genome	CP082701.1	1	0.96	0.94	98.79	82.38	77.23	YES	97.503	PltCsap (genomic islet)	NO	NO	N/A	N/A
Salmonella enterica subsp. enterica serovar Reading strain CVM N17S288 isolate 17NY04GT13-S3 chromosome, complete genome	CP082721.1	1	0.96	0.94	98.79	82.38	77.23	YES	97.503	PltCsap (genomic islet)	NO	NO	N/A	N/A
Salmonella enterica subsp. enterica serovar Reading strain CVM N16S084 chromosome, complete genome	CP082733.1	1	0.96	0.94	98.79	82.38	77.23	YES	97.503	PltCsap (genomic islet)	NO	NO	N/A	N/A
Salmonella enterica subsp. enterica serovar Typhi strain 681355 chromosome, complete genome	CP083411.1	1	0.96	0.94	100	82.09	76.94	YES	100	PltCsap (genomic islet)	NO	NO	N/A	N/A
Salmonella sp. A7 chromosome, complete genome	CP084001.1	1	0.96	0.94	98.48	82.13	77.36	YES	97.503	PltCsap (genomic islet)	NO	NO	N/A	N/A
Salmonella sp. JXY0409-18 chromosome, complete genome	CP084216.1	1	0.96	0.94	98.73	82.1	77.25	YES	97.503	PltCsap (genomic islet)	NO	NO	N/A	N/A
Salmonella enterica subsp. enterica serovar Javiana strain FDA1048408-C002-006 chromosome, complete genome	CP085052.1	1	0.96	0.94	98.45	82.02	77.2	YES	92.617	PltCsap (genomic islet)	NO	NO	N/A	N/A
Salmonella enterica strain FDA1033927-S001-001 chromosome, complete genome	CP085053.1	1	0.96	0.94	98.45	81.98	77.26	YES	91.097	PltCsap (genomic islet)	NO	NO	N/A	N/A
Salmonella enterica subsp. enterica strain CFSAN008899 chromosome, complete genome	CP085054.1	1	0.96	0.94	98.52	82.06	77.24	YES	97.503	PltCsap (genomic islet)	NO	NO	N/A	N/A
Salmonella enterica subsp. enterica serovar Typhi strain Suicune chromosome, complete genome	CP085807.1	1	0.96	0.94	100	82.09	76.94	YES	100	PltCsap (genomic islet)	NO	NO	N/A	N/A
Salmonella enterica subsp. enterica serovar Typhi strain Entei chromosome, complete genome	CP085808.1	1	0.96	0.94	100	82.09	76.94	YES	100	PltCsap (genomic islet)	NO	NO	N/A	N/A
Salmonella enterica subsp. enterica serovar Typhimurium strain Raikou chromosome, complete genome	CP085809.1	1	0.96	0.94	99.97	82.05	76.9	YES	100	PltCsap (genomic islet)	NO	NO	N/A	N/A
Salmonella enterica subsp. enterica serovar Schwarzengrund strain Moltres chromosome, complete genome	CP085810.1	1	0.96	0.94	98.73	82.1	77.25	YES	97.503	PltCsap (genomic islet)	NO	NO	N/A	N/A
Salmonella enterica subsp. enterica serovar Schwarzengrund strain Zapdos chromosome, complete genome	CP085811.1	1	0.96	0.94	98.73	82.1	77.25	YES	97.503	PltCsap (genomic islet)	NO	NO	N/A	N/A
Salmonella enterica subsp. enterica serovar Schwarzengrund strain Articuno chromosome, complete genome	CP085812.1	1	0.96	0.94	98.73	82.1	77.25	YES	97.503	PltCsap (genomic islet)	NO	NO	N/A	N/A
Salmonella enterica subsp. enterica strain CFSAN023357 chromosome, complete genome	CP086351.1	1	0.96	0.94	98.42	82.05	77.14	ABSENT	N/A	N/A	NO	NO	N/A	Yes
Salmonella enterica subsp. enterica strain CFSAN023356 chromosome, complete genome	CP086353.1	1	0.96	0.94	98.42	82.05	77.14	ABSENT	N/A	N/A	NO	NO	N/A	Yes
Salmonella enterica subsp. enterica serovar Indiana strain YZ21MCS4 chromosome, complete genome	CP089313.1	1	0.96	0.94	99.03	82.62	77.3	YES	99.566	PltCsap (genomic islet)	NO	NO	N/A	N/A
Salmonella enterica subsp. enterica serovar Goldcoast strain 5ASAL07 chromosome, complete genome	CP090133.1	1	0.96	0.94	98.85	82.3	77.16	YES	97.828	PltCsap (genomic islet)	NO	NO	N/A	N/A
Salmonella enterica subsp. enterica serovar Goldcoast strain 5ASAL05 chromosome, complete genome	CP090137.1	1	0.96	0.94	98.85	82.3	77.16	YES	97.828	PltCsap (genomic islet)	NO	NO	N/A	N/A
Salmonella enterica subsp. enterica serovar Goldcoast strain 5ASAL09 chromosome, complete genome	CP090141.1	1	0.96	0.94	98.85	82.3	77.16	YES	97.828	PltCsap (genomic islet)	NO	NO	N/A	N/A
Salmonella enterica strain 1902 chromosome, complete genome	CP091604.1	1	0.96	0.94	98.85	82.3	77.16	YES	97.828	PltCsap (genomic islet)	NO	NO	N/A	N/A
Salmonella enterica strain 1810 chromosome, complete genome	CP091607.1	1	0.96	0.94	98.85	82.3	77.16	YES	97.828	PltCsap (genomic islet)	NO	NO	N/A	N/A
Salmonella enterica strain 1795 chromosome, complete genome	CP091611.1	1	0.96	0.94	98.85	82.3	77.16	YES	97.828	PltCsap (genomic islet)	NO	NO	N/A	N/A
Salmonella enterica strain 1653 chromosome, complete genome	CP091615.1	1	0.96	0.94	98.85	82.3	77.16	YES	97.828	PltCsap (genomic islet)	NO	NO	N/A	N/A
Salmonella enterica strain 1473 chromosome, complete genome	CP091619.1	1	0.96	0.94	98.85	82.3	77.16	YES	97.828	PltCsap (genomic islet)	NO	NO	N/A	N/A
Salmonella enterica strain 1419 chromosome, complete genome	CP091622.1	1	0.96	0.94	98.85	82.3	77.16	YES	97.828	PltCsap (genomic islet)	NO	NO	N/A	N/A
Salmonella enterica strain 1382 chromosome, complete genome	CP091624.1	1	0.96	0.94	98.85	82.3	77.16	YES	97.828	PltCsap (genomic islet)	NO	NO	N/A	N/A
Salmonella enterica strain 1165 chromosome, complete genome	CP091626.1	1	0.96	0.94	98.85	82.3	77.16	YES	97.828	PltCsap (genomic islet)	NO	NO	N/A	N/A
Salmonella enterica strain 1147 chromosome, complete genome	CP091630.1	1	0.96	0.94	98.85	82.3	77.16	YES	97.828	PltCsap (genomic islet)	NO	NO	N/A	N/A
Salmonella enterica strain 1116 chromosome, complete genome	CP091634.1	1	0.96	0.94	98.85	82.3	77.16	YES	97.828	PltCsap (genomic islet)	NO	NO	N/A	N/A
Salmonella enterica strain 1063 chromosome, complete genome	CP091636.1	1	0.96	0.94	98.85	82.3	77.16	YES	97.828	PltCsap (genomic islet)	NO	NO	N/A	N/A
Salmonella enterica strain 965 chromosome, complete genome	CP091640.1	1	0.96	0.94	98.85	82.3	77.16	YES	97.828	PltCsap (genomic islet)	NO	NO	N/A	N/A
Salmonella enterica subsp. enterica serovar Indiana strain 15 chromosome, complete genome	CP092258.1	1	0.96	0.94	99.03	82.62	77.3	YES	99.566	PltCsap (genomic islet)	NO	NO	N/A	N/A
Salmonella enterica subsp. enterica serovar Reading strain PNUSAS039653 chromosome, complete genome	CP093129.1	1	0.96	0.94	98.79	82.38	77.23	YES	97.503	PltCsap (genomic islet)	NO	NO	N/A	N/A
Salmonella enterica subsp. enterica serovar Reading strain PNUSAS010176 chromosome, complete genome	CP093132.1	1	0.96	0.94	98.79	82.38	77.23	YES	97.503	PltCsap (genomic islet)	NO	NO	N/A	N/A
Salmonella enterica subsp. enterica serovar Reading strain PNUSAS003019 chromosome, complete genome	CP093134.1	1	0.96	0.94	98.82	82.34	77.19	YES	97.611	PltCsap (genomic islet)	NO	NO	N/A	N/A
Salmonella enterica strain PNUSAS060563 chromosome, complete genome	CP093147.1	1	0.96	0.94	98.79	82.38	77.23	YES	97.503	PltCsap (genomic islet)	NO	NO	N/A	N/A
Salmonella enterica strain PNUSAS020177 chromosome, complete genome	CP094293.1	1	0.96	0.94	98.79	82.34	77.19	YES	97.611	PltCsap (genomic islet)	NO	NO	N/A	N/A
Salmonella sp. WGH-01 chromosome, complete genome	CP096171.1	1	0.96	0.94	99.18	81.8	76.69	YES	99.131	PltCsap (genomic islet)	NO	NO	N/A	N/A
Salmonella enterica subsp. enterica serovar Indiana strain YZ20MCS6 chromosome, complete genome	CP098829.1	1	0.96	0.94	99.03	82.62	77.3	YES	99.566	PltCsap (genomic islet)	NO	NO	N/A	N/A
Salmonella enterica subsp. enterica serovar Indiana strain YZ20MCS14 chromosome, complete genome	CP098831.1	1	0.96	0.94	99.03	82.62	77.3	YES	99.566	PltCsap (genomic islet)	NO	NO	N/A	N/A
Salmonella enterica subsp. enterica serovar Goldcoast strain R18.0450 chromosome, complete genome	CP100682.1	1	0.96	0.94	98.85	82.3	77.16	YES	97.828	PltCsap (genomic islet)	NO	NO	N/A	N/A
Salmonella enterica subsp. enterica serovar Goldcoast strain R18.1297 chromosome, complete genome	CP100685.1	1	0.96	0.94	98.85	82.3	77.16	YES	97.828	PltCsap (genomic islet)	NO	NO	N/A	N/A
Salmonella enterica subsp. enterica serovar Montevideo strain R17.4849 chromosome, complete genome	CP100747.1	1	0.96	0.94	98.76	82.18	77.43	YES	97.394	PltCsap (genomic islet)	NO	NO	N/A	N/A
Salmonella enterica strain s15D023 chromosome, complete genome	CP101340.1	1	0.96	0.94	99.03	82.62	77.3	YES	99.566	PltCsap (genomic islet)	NO	NO	N/A	N/A
Salmonella enterica strain s12177 chromosome, complete genome	CP101348.1	1	0.96	0.94	99.03	82.62	77.3	YES	99.566	PltCsap (genomic islet)	NO	NO	N/A	N/A
Salmonella enterica strain s11011 chromosome, complete genome	CP101352.1	1	0.96	0.94	99.03	82.62	77.3	YES	99.566	PltCsap (genomic islet)	NO	NO	N/A	N/A
Salmonella enterica strain IndS104 chromosome, complete genome	CP101355.1	1	0.96	0.94	99.03	82.62	77.3	ABSENT	N/A	N/A	NO	NO	N/A	Yes
Salmonella enterica strain IndS102 chromosome, complete genome	CP101359.1	1	0.96	0.94	99.03	82.62	77.3	YES	99.566	PltCsap (genomic islet)	NO	NO	N/A	N/A
Salmonella enterica subsp. enterica serovar Indiana strain XZ14C1328 chromosome, complete genome	CP102827.1	1	0.96	0.94	99.03	82.62	77.3	YES	99.566	PltCsap (genomic islet)	NO	NO	N/A	N/A
Salmonella enterica strain SalSpp_sample_10_No.2 chromosome, complete genome	CP104488.1	1	0.96	0.94	98.73	82.1	77.25	YES	97.503	PltCsap (genomic islet)	NO	NO	N/A	N/A
Salmonella sp. 2018103 chromosome, complete genome	CP111029.1	1	0.96	0.94	98.58	82.08	77.1	YES	97.611	PltCsap (genomic islet)	NO	NO	N/A	N/A
Salmonella enterica strain 2012K-1379 chromosome 1, complete sequence	CP111088.1	1	0.96	0.94	98.82	82.34	77.19	YES	97.394	PltCsap (genomic islet)	NO	NO	N/A	N/A
Salmonella enterica strain YZY chromosome, complete genome	CP113537.1	1	0.96	0.94	98.85	82.3	77.16	YES	97.72	PltCsap (genomic islet)	NO	NO	N/A	N/A
Salmonella enterica subsp. enterica serovar Paratyphi A str. AKU_12601 complete genome, strain AKU_12601	FM200053.1	1	0.96	0.94	99.27	82.45	77.38	YES	98.48	PltCsap (genomic islet)	NO	NO	N/A	N/A
Salmonella enterica subsp. enterica serovar Weltevreden genome assembly 99_3134, chromosome : 1	LN890524.1	1	0.96	0.94	93.38	81.65	77.24	YES	90.859	pltCphage3 (prophage)	NO	NO	N/A	N/A
Salmonella enterica subsp. enterica strain NCTC7404 genome assembly, chromosome: 1	LR134144.1	1	0.96	0.94	98.91	82.41	77.68	YES	97.939	PltCsap (genomic islet)	NO	NO	N/A	N/A
Salmonella enterica subsp. enterica strain NCTC7831 genome assembly, chromosome: 1	LR134147.1	1	0.96	0.94	98.48	82.13	77.36	ABSENT	N/A	N/A	NO	NO	N/A	Yes
Salmonella enterica subsp. enterica strain NCTC8272 genome assembly, chromosome: 1	LR134149.1	1	0.96	0.94	98.7	82.1	77.4	YES	97.289	PltCsap (genomic islet)	NO	NO	N/A	N/A
Salmonella enterica subsp. enterica serovar Goldcoast strain NCTC13175 genome assembly, chromosome: 1	LR134158.1	1	0.96	0.94	98.85	82.3	77.16	YES	97.828	PltCsap (genomic islet)	NO	NO	N/A	N/A
Salmonella enterica subsp. enterica serovar Typhi str. Ty2 strain 4316STDY6559669 genome assembly, chromosome: 1	LR590081.1	1	0.96	0.94	100	82.09	76.94	YES	100	PltCsap (genomic islet)	NO	NO	N/A	N/A
Salmonella enterica subsp. enterica strain NCTC6480 genome assembly, chromosome: 1	LS483454.1	1	0.96	0.94	98.46	81.93	77.22	YES	97.394	PltCsap (genomic islet)	NO	NO	N/A	N/A
Salmonella enterica subsp. enterica strain NCTC9872 genome assembly, chromosome: 1	LS483455.1	1	0.96	0.94	98.45	81.98	77.2	YES	97.286	PltCsap (genomic islet)	NO	NO	N/A	N/A
Salmonella enterica subsp. salamae strain NCTC9930 genome assembly, chromosome: 1	LS483456.1	1	0.96	0.95	93.17	82.03	76.98	ABSENT	N/A	N/A	NO	NO	N/A	Yes
Salmonella enterica subsp. enterica strain NCTC9787 genome assembly, chromosome: 1	LS483457.1	1	0.96	0.94	98.39	81.89	77.26	YES	97.503	PltCsap (genomic islet)	NO	NO	N/A	N/A
Salmonella enterica subsp. enterica serovar Give strain NCTC5778 genome assembly, chromosome: 1	LS483463.1	1	0.96	0.94	98.48	82.13	77.36	YES	97.286	PltCsap (genomic islet)	NO	NO	N/A	N/A
Salmonella enterica subsp. enterica serovar Bredeney strain NCTC6026 genome assembly, chromosome: 1	LS483481.1	1	0.96	0.94	98.7	82.14	77.29	YES	97.503	PltCsap (genomic islet)	NO	NO	N/A	N/A
Salmonella enterica subsp. enterica serovar Poona strain NCTC4840 genome assembly, chromosome: 1	LS483489.1	1	0.96	0.94	98.61	82.21	77.16	YES	97.72	PltCsap (genomic islet)	NO	NO	N/A	N/A
Salmonella enterica subsp. enterica serovar Typhi genome assembly, chromosome: 1	LT882486.1	1	0.96	0.94	100	82.09	76.94	YES	100	PltCsap (genomic islet)	NO	NO	N/A	N/A
Salmonella enterica subsp. enterica serovar Typhi strain ERL12148 genome assembly, chromosome: 1	LT883153.1	1	0.96	0.94	100	82.09	76.94	YES	100	PltCsap (genomic islet)	NO	NO	N/A	N/A
Salmonella enterica subsp. enterica serovar Typhi strain ERL072973 genome assembly, chromosome: 1	LT904777.2	1	0.96	0.94	100	82.09	76.94	YES	100	PltCsap (genomic islet)	NO	NO	N/A	N/A
Salmonella enterica subsp. enterica serovar Typhi strain TY585 genome assembly, chromosome: 1	LT904852.1	1	0.96	0.94	100	82.09	76.94	YES	100	PltCsap (genomic islet)	NO	NO	N/A	N/A
Salmonella enterica subsp. enterica serovar Typhi strain M223 genome assembly, chromosome: 1	LT904854.1	1	0.96	0.94	100	82.09	76.94	YES	100	PltCsap (genomic islet)	NO	NO	N/A	N/A
Salmonella enterica subsp. enterica serovar Typhi strain ERL034151 genome assembly, chromosome: 1	LT904867.1	1	0.96	0.94	100	82.09	76.94	YES	100	PltCsap (genomic islet)	NO	NO	N/A	N/A
Salmonella enterica subsp. enterica serovar Typhi strain H12ESR04734-001A genome assembly, chromosome: 1	LT904868.1	1	0.96	0.94	100	82.09	76.94	YES	100	PltCsap (genomic islet)	NO	NO	N/A	N/A
Salmonella enterica subsp. enterica serovar Typhi strain ERL052042 genome assembly, chromosome: 1	LT904869.1	1	0.96	0.94	100	82.09	76.94	YES	100	PltCsap (genomic islet)	NO	NO	N/A	N/A
Salmonella enterica subsp. enterica serovar Typhi strain SGB90 genome assembly, chromosome: 1	LT904870.2	1	0.96	0.94	100	82.09	76.94	YES	100	PltCsap (genomic islet)	NO	NO	N/A	N/A
Salmonella enterica subsp. enterica serovar Typhi strain 1553 genome assembly, chromosome: 1	LT904871.1	1	0.96	0.94	100	82.09	76.94	YES	100	PltCsap (genomic islet)	NO	NO	N/A	N/A
Salmonella enterica subsp. enterica serovar Typhi strain ERL11909 genome assembly, chromosome: 1	LT904872.1	1	0.96	0.94	100	82.09	76.94	YES	100	PltCsap (genomic islet)	NO	NO	N/A	N/A
Salmonella enterica subsp. enterica serovar Typhi strain ERL024919 genome assembly, chromosome: 1	LT904875.1	1	0.96	0.94	100	82.09	76.94	YES	100	PltCsap (genomic islet)	NO	NO	N/A	N/A
Salmonella enterica subsp. enterica serovar Typhi strain ERL114000 genome assembly, chromosome: 1	LT904876.1	1	0.96	0.94	100	82.09	76.94	YES	99.891	PltCsap (genomic islet)	NO	NO	N/A	N/A
Salmonella enterica subsp. enterica serovar Typhi strain SGB92 genome assembly, chromosome: 1	LT904877.1	1	0.96	0.94	100	82.09	76.94	YES	100	PltCsap (genomic islet)	NO	NO	N/A	N/A
Salmonella enterica subsp. enterica serovar Typhi strain ty3-193 genome assembly, chromosome: 1	LT904878.1	1	0.96	0.94	100	82.09	76.94	YES	100	PltCsap (genomic islet)	NO	NO	N/A	N/A
Salmonella enterica subsp. enterica serovar Typhi strain UI2120 genome assembly, chromosome: 1	LT904881.1	1	0.96	0.94	100	82.09	76.94	YES	100	PltCsap (genomic islet)	NO	NO	N/A	N/A
Salmonella enterica subsp. enterica serovar Typhi strain SGB89 genome assembly, chromosome: 1	LT904882.1	1	0.96	0.94	100	82.09	76.94	YES	100	PltCsap (genomic islet)	NO	NO	N/A	N/A
Salmonella enterica subsp. enterica serovar Typhi strain ERL103914 genome assembly, chromosome: 1	LT904883.1	1	0.96	0.94	100	82.09	76.94	YES	100	PltCsap (genomic islet)	NO	NO	N/A	N/A
Salmonella enterica subsp. enterica serovar Typhi strain ERL041834 genome assembly, chromosome: 1	LT904884.1	1	0.96	0.94	100	82.09	76.94	YES	100	PltCsap (genomic islet)	NO	NO	N/A	N/A
Salmonella enterica subsp. enterica serovar Typhi strain 1036491 genome assembly, chromosome: 1	LT904885.1	1	0.96	0.94	100	82.09	76.94	YES	100	PltCsap (genomic islet)	NO	NO	N/A	N/A
Salmonella enterica subsp. enterica serovar Typhi strain SGB82 genome assembly, chromosome: 1	LT904886.1	1	0.96	0.94	100	82.09	76.94	YES	100	PltCsap (genomic islet)	NO	NO	N/A	N/A
Salmonella enterica subsp. enterica serovar Typhi strain 76-1292 genome assembly, chromosome: 1	LT904887.1	1	0.96	0.94	99.97	82.13	76.9	YES	99.891	PltCsap (genomic islet)	NO	NO	N/A	N/A
Salmonella enterica subsp. enterica serovar Typhi strain 129-0238-M genome assembly, chromosome: 1	LT904888.1	1	0.96	0.94	100	82.09	76.94	YES	100	PltCsap (genomic islet)	NO	NO	N/A	N/A
Salmonella enterica subsp. enterica serovar Typhi strain H12ESR00394-001A genome assembly, chromosome: 1	LT904890.1	1	0.96	0.94	100	82.09	76.94	YES	100	PltCsap (genomic islet)	NO	NO	N/A	N/A
Salmonella enterica subsp. enterica serovar Typhi strain 80-2002 genome assembly, chromosome: 1	LT904891.1	1	0.96	0.94	100	82.09	76.94	YES	100	PltCsap (genomic islet)	NO	NO	N/A	N/A
Salmonella enterica subsp. enterica serovar Typhi strain 1016889 genome assembly, chromosome: 1	LT904893.1	1	0.96	0.94	100	82.09	76.94	YES	100	PltCsap (genomic islet)	NO	NO	N/A	N/A
Salmonella enterica subsp. enterica serovar Typhi strain ERL12960 genome assembly, chromosome: 1	LT904894.1	1	0.96	0.94	100	82.09	76.94	YES	100	PltCsap (genomic islet)	NO	NO	N/A	N/A
Salmonella enterica subsp. enterica serovar Typhi isolate ISP_03_07467_SGB110-sc-1979083 genome assembly, chromosome: 1	LT905060.2	1	0.96	0.94	100	82.09	76.94	YES	100	PltCsap (genomic islet)	NO	NO	N/A	N/A
Salmonella enterica subsp. enterica serovar Typhi isolate 403Ty-sc-1979084 genome assembly, chromosome: 1	LT905062.1	1	0.96	0.94	100	82.09	76.94	YES	100	PltCsap (genomic islet)	NO	NO	N/A	N/A
Salmonella enterica subsp. enterica serovar Typhi isolate lupe_GEN0059-sc-1979081 genome assembly, chromosome: 1	LT905063.1	1	0.96	0.94	100	82.09	76.94	YES	100	PltCsap (genomic islet)	NO	NO	N/A	N/A
Salmonella enterica subsp. enterica serovar Typhi isolate 1554-sc-2165329 genome assembly, chromosome: 1	LT905064.1	1	0.96	0.94	99.91	82.01	76.86	YES	100	PltCsap (genomic islet)	NO	NO	N/A	N/A
Salmonella enterica subsp. enterica serovar Typhi strain ERL024120 genome assembly, chromosome: 1	LT905088.1	1	0.96	0.94	100	82.09	76.94	YES	100	PltCsap (genomic islet)	NO	NO	N/A	N/A
Salmonella enterica subsp. enterica serovar Typhi strain ty3-243 genome assembly, chromosome: 2	LT905090.1	1	0.96	0.94	100	82.09	76.94	YES	100	PltCsap (genomic islet)	NO	NO	N/A	N/A
Salmonella enterica subsp. enterica serovar Typhi strain 2010-007898 genome assembly, chromosome: 1	LT905139.1	1	0.96	0.94	100	82.09	76.94	YES	100	PltCsap (genomic islet)	NO	NO	N/A	N/A
Salmonella enterica subsp. enterica serovar Typhi strain ERL082356 genome assembly, chromosome: 1	LT905140.1	1	0.96	0.94	100	82.09	76.94	YES	100	PltCsap (genomic islet)	NO	NO	N/A	N/A
Salmonella enterica subsp. enterica serovar Typhi strain OVG_041 genome assembly, chromosome: 1	LT905141.1	1	0.96	0.94	100	82.09	76.94	YES	100	PltCsap (genomic islet)	NO	NO	N/A	N/A
Salmonella enterica subsp. enterica serovar Typhi strain H12ESR00755-001A genome assembly, chromosome: 1	LT905142.1	1	0.96	0.94	100	82.09	76.94	YES	100	PltCsap (genomic islet)	NO	NO	N/A	N/A
Salmonella enterica subsp. enterica serovar Typhi isolate E98_3139-sc-1927833 genome assembly, chromosome: 1	LT905143.1	1	0.96	0.94	99.97	82.09	76.94	YES	100	PltCsap (genomic islet)	NO	NO	N/A	N/A
Salmonella enterica subsp. enterica serovar Typhi isolate 1554-sc-2165329 genome assembly, chromosome: 1	LT906493.1	1	0.96	0.94	99.94	82.01	76.86	YES	100	PltCsap (genomic islet)	NO	NO	N/A	N/A
Salmonella enterica subsp. enterica serovar Typhi strain ERL024120 genome assembly, chromosome: 1	LT906494.1	1	0.96	0.94	99.97	82.09	76.94	YES	100	PltCsap (genomic islet)	NO	NO	N/A	N/A
Salmonella enterica subsp. enterica serovar Typhi strain 1036491 genome assembly, chromosome: 1	LT906495.1	1	0.96	0.94	100	82.09	76.94	YES	100	PltCsap (genomic islet)	NO	NO	N/A	N/A
Salmonella enterica subsp. enterica serovar Typhi strain OVG_041 genome assembly, chromosome: 2	LT906560.1	1	0.96	0.94	100	82.09	76.94	YES	100	PltCsap (genomic islet)	NO	NO	N/A	N/A
Salmonella enterica subsp. enterica serovar Goldcoast strain G3250 cdtB-islet genomic sequence	MN956375.1	1	0.96	0.94	98.82	82.3	77.16	ABSENT	N/A	N/A	NO	NO	N/A	Yes
Salmonella enterica subsp. enterica serovar Goldcoast strain G3253 cdtB-islet genomic sequence	MN956376.1	1	0.96	0.94	98.79	82.26	77.12	ABSENT	N/A	N/A	NO	NO	N/A	Yes
Salmonella enterica subsp. enterica serovar Goldcoast strain G1150 cdtB-islet genomic sequence	MN956377.1	1	0.96	0.94	98.82	82.3	77.16	ABSENT	N/A	N/A	NO	NO	N/A	Yes
Salmonella enterica subsp. enterica serovar Typhi strain MDUST305 genome assembly, chromosome: 1	OU943336.1	1	0.96	0.94	100	82.09	76.94	YES	100	PltCsap (genomic islet)	NO	NO	N/A	N/A
Salmonella enterica subsp. enterica serovar Typhi strain MDUST255 genome assembly, chromosome: 1	OU943337.1	1	0.96	0.94	100	82.09	76.94	YES	100	PltCsap (genomic islet)	NO	NO	N/A	N/A
Salmonella enterica subsp. enterica serovar Typhi strain MDUST348 genome assembly, chromosome: 1	OU943338.1	1	0.96	0.94	100	82.09	76.94	YES	100	PltCsap (genomic islet)	NO	NO	N/A	N/A
Salmonella enterica subsp. enterica serovar Typhi strain BRD948 genome assembly, chromosome: 1	OW704291.1	1	0.96	0.94	100	82.09	76.94	YES	100	PltCsap (genomic islet)	NO	NO	N/A	N/A
Salmonella enterica subsp. enterica serovar Typhi strain BRD948 genome assembly, chromosome: 1	OW704602.1	1	0.96	0.94	100	82.09	76.94	YES	100	PltCsap (genomic islet)	NO	NO	N/A	N/A
Salmonella enterica subsp. enterica serovar Typhi strain BRD948 genome assembly, chromosome: 1	OW704627.1	1	0.96	0.94	100	82.09	76.94	YES	100	PltCsap (genomic islet)	NO	NO	N/A	N/A
Salmonella enterica subsp. enterica serovar Typhi strain BRD948 genome assembly, chromosome: 1	OW706512.1	1	0.96	0.94	100	82.09	76.94	YES	100	PltCsap (genomic islet)	NO	NO	N/A	N/A
Salmonella enterica subsp. enterica serovar Typhi strain BRD948 genome assembly, chromosome: 1	OW706648.1	1	0.96	0.94	100	82.09	76.94	YES	100	PltCsap (genomic islet)	NO	NO	N/A	N/A
Salmonella enterica subsp. enterica serovar Typhi strain BRD948 genome assembly, chromosome: 1	OW707734.1	1	0.96	0.94	100	82.09	76.94	YES	100	PltCsap (genomic islet)	NO	NO	N/A	N/A
			Enterica II CLADE
Description	Accession	Query Cover - Enterica I	Query Cover - Bongori	Query Cover - Enterica II	% Identity - Enterica I	% Identity - Bongori	% Identity - Enterica II	pltC locus	%identity to Typhi PltC	pltC sequnece type	Back-to-Back B subunits	pltD locus	% identity to pltD (SARC 11)	Only 1 B subunit ?
Salmonella enterica subsp. arizonae serovar 62:z4,z23:- strain RSK2980 chromosome, complete genome	CP000880.1	0.97	1	1	75.31	76.08	91.84	ABSENT	N/A	N/A	YES	NO	N/A	N/A
Salmonella enterica subsp. diarizonae strain 11-01855 chromosome, complete genome	CP011288.1	0.97	1	1	77.06	78.12	99.1	ABSENT	N/A	N/A	YES	NO	N/A	N/A
Salmonella enterica subsp. diarizonae strain 11-01853 chromosome, complete genome	CP011289.1	0.97	1	1	77.06	78.12	99.1	ABSENT	N/A	N/A	YES	NO	N/A	N/A
Salmonella enterica subsp. enterica serovar Inverness str. ATCC 10720, complete genome	CP019181.1	0.97	0.99	1	76.21	76.63	91.57	YES	90.209	pltCphage2 (prophage)	NO	NO	N/A	N/A
Salmonella enterica subsp. diarizonae serovar 65:c:z str. SA20044251, complete genome	CP022135.1	0.97	1	1	77.2	78.01	99.68	ABSENT	N/A	N/A	YES	NO	N/A	N/A
Salmonella enterica subsp. diarizonae serovar 50:k:z str. MZ0080, complete genome	CP022142.1	0.97	1	1	76.94	77.92	100	ABSENT	N/A	N/A	YES	NO	N/A	N/A
Salmonella enterica subsp. arizonae serovar 53:-:- str. SA20100345 chromosome, complete genome	CP022504.1	0.97	1	1	75.31	76.08	91.84	ABSENT	N/A	N/A	YES	NO	N/A	N/A
Salmonella enterica subsp. diarizonae strain HZS154 chromosome, complete genome	CP023345.1	0.97	1	1	77.06	78.15	99.13	ABSENT	N/A	N/A	YES	NO	N/A	N/A
Salmonella enterica subsp. diarizonae serovar 48:i:z strain SA20121591 chromosome, complete genome	CP029989.1	0.97	1	1	77.16	77.95	99.65	ABSENT	N/A	N/A	YES	NO	N/A	N/A
Salmonella enterica subsp. arizonae serovar 63:g,z51:- strain SA19981204 chromosome, complete genome	CP029991.1	0.97	1	1	75.13	76	89.39	ABSENT	N/A	N/A	YES	NO	N/A	N/A
Salmonella enterica subsp. diarizonae serovar 59:z10:- strain SA20051472 chromosome	CP030026.1	0.97	1	1	76.9	77.92	99.85	ABSENT	N/A	N/A	YES	NO	N/A	N/A
Salmonella enterica strain SA20100201 chromosome, complete genome	CP030180.1	0.97	1	1	76.67	77.82	99.71	ABSENT	N/A	N/A	YES	NO	N/A	N/A
Salmonella enterica strain SA20021456 chromosome, complete genome	CP030219.1	0.97	1	1	76.9	77.89	99.97	ABSENT	N/A	N/A	YES	NO	N/A	N/A
Salmonella enterica subsp. diarizonae serovar 61:k:1,5,(7) strain 16-SA00356 chromosome, complete genome	CP034074.1	0.97	1	1	76.9	77.94	99.77	ABSENT	N/A	N/A	YES	NO	N/A	N/A
Salmonella enterica subsp. diarizonae serovar 60:r:z strain 2016K-0056 chromosome, complete genome	CP053319.1	0.97	1	1	76.98	77.95	99.83	ABSENT	N/A	N/A	YES	NO	N/A	N/A
Salmonella enterica subsp. arizonae serovar 41:z4,z23:- strain 2016K-0011 chromosome, complete genome	CP053321.1	0.97	1	1	75.31	76.08	91.84	ABSENT	N/A	N/A	YES	NO	N/A	N/A
Salmonella enterica subsp. salamae serovar 48:z81:z39 strain 2015K-0023 chromosome, complete genome	CP053322.1	0.92	1	1	75.91	75.82	85.81	ABSENT	N/A	N/A	YES	NO	N/A	N/A
Salmonella enterica subsp. diarizonae serovar 65:z10:e,n,x,z15 strain 2015K-0019 chromosome, complete genome	CP053323.1	0.97	1	1	76.98	77.98	99.85	ABSENT	N/A	N/A	YES	NO	N/A	N/A
Salmonella enterica subsp. salamae serovar 60:z10:z39 strain 2011K-1889 chromosome, complete genome	CP053330.1	0.92	1	1	75.85	75.76	85.84	ABSENT	N/A	N/A	YES	NO	N/A	N/A
Salmonella enterica subsp. diarizonae serovar 47:k:z35 strain 2009K1094 chromosome, complete genome	CP053335.1	0.97	1	1	77.06	78.15	99.13	ABSENT	N/A	N/A	YES	NO	N/A	N/A
Salmonella enterica strain 2010K-2057 chromosome, complete genome	CP053404.1	0.97	0.99	1	76.21	76.63	91.57	ABSENT	N/A	N/A	YES	NO	N/A	N/A
Salmonella enterica strain 08-0466 chromosome, complete genome	CP053411.1	0.92	0.96	1	75.6	75.78	85.73	ABSENT	N/A	N/A	YES	NO	N/A	N/A
Salmonella enterica strain 72-4606 chromosome, complete genome	CP053413.1	0.97	1	1	76.67	77.79	99.68	ABSENT	N/A	N/A	YES	NO	N/A	N/A
Salmonella enterica strain 94-0093 chromosome, complete genome	CP053581.1	0.97	0.99	1	76.08	77.28	93.5	ABSENT	N/A	N/A	YES	NO	N/A	N/A
Salmonella enterica subsp. diarizonae serovar 47:k:z35 strain 2015K-1072 chromosome, complete genome	CP053583.1	0.97	1	1	77.06	78.15	99.13	ABSENT	N/A	N/A	YES	NO	N/A	N/A
Salmonella enterica subsp. diarizonae serovar 61:k:1,5,(7) strain 14-SA00836-0 chromosome, complete genome	CP054422.1	0.97	1	1	76.9	77.94	99.77	ABSENT	N/A	N/A	YES	NO	N/A	N/A
Salmonella enterica subsp. diarizonae serovar b,50:-:- strain XXB1403 chromosome, complete genome	CP059886.1	0.97	1	1	76.76	77.85	99.91	ABSENT	N/A	N/A	YES	NO	N/A	N/A
Salmonella enterica subsp. VII str. CFSAN000554 strain SGSC 3121 isolate SARC16 chromosome, complete genome	CP074220.1	0.97	0.99	1	76.17	76.6	91.54	YES	90.319	pltCphage2 (prophage)	NO	NO	N/A	N/A
Salmonella enterica subsp. enterica serovar Hartford strain CFSAN008740 chromosome, complete genome	CP074274.1	0.97	0.99	1	76.21	76.63	91.57	YES	90.319	pltCphage2 (prophage)	NO	NO	N/A	N/A
Salmonella enterica strain CFSAN029895 chromosome, complete genome	CP074626.1	0.97	0.99	1	76.21	76.63	91.57	YES	90.209	pltCphage2 (prophage)	NO	NO	N/A	N/A
Salmonella enterica strain CFSAN029891 chromosome, complete genome	CP074628.1	0.97	0.99	1	76.21	76.63	91.57	YES	90.319	pltCphage2 (prophage)	NO	NO	N/A	N/A
Salmonella enterica strain CFSAN029879 chromosome, complete genome	CP074630.1	0.97	0.99	1	76.21	76.63	91.57	YES	90.319	pltCphage2 (prophage)	NO	NO	N/A	N/A
Salmonella enterica strain CFSAN008785 chromosome, complete genome	CP074658.1	0.97	0.99	1	76.21	76.63	91.57	YES	90.209	pltCphage2 (prophage)	NO	NO	N/A	N/A
Salmonella enterica strain CFSAN008783 chromosome, complete genome	CP074659.1	0.97	0.99	1	76.21	76.63	91.57	YES	90.209	pltCphage2 (prophage)	NO	NO	N/A	N/A
Salmonella enterica strain CFSAN008813 chromosome, complete genome	CP075044.1	0.97	0.99	1	76.21	76.65	91.57	YES	90.319	pltCphage2 (prophage)	NO	NO	N/A	N/A
Salmonella enterica strain CFSAN008812 chromosome, complete genome	CP075045.1	0.97	0.99	1	76.17	76.6	91.54	YES	90.319	pltCphage2 (prophage)	NO	NO	N/A	N/A
Salmonella enterica strain CFSAN008810 chromosome, complete genome	CP075046.1	0.97	0.99	1	76.21	76.63	91.57	YES	90.209	pltCphage2 (prophage)	NO	NO	N/A	N/A
Salmonella enterica strain CFSAN008789 chromosome, complete genome	CP075050.1	0.97	0.99	1	76.21	76.63	91.57	YES	90.319	pltCphage2 (prophage)	NO	NO	N/A	N/A
Salmonella enterica subsp. diarizonae serovar 60:r:e,n,x,z15 strain CFSAN044923 chromosome, complete genome	CP075128.1	0.97	1	1	76.98	77.95	99.8	ABSENT	N/A	N/A	YES	NO	N/A	N/A
Salmonella enterica subsp. enterica serovar Inverness strain CFSAN044911 chromosome, complete genome	CP075132.1	0.97	0.99	1	76.21	76.63	91.57	YES	90.209	pltCphage2 (prophage)	NO	NO	N/A	N/A
Salmonella enterica strain CFSAN044875 chromosome, complete genome	CP075138.1	0.97	0.99	1	76.21	76.63	91.57	YES	90.319	pltCphage2 (prophage)	NO	NO	N/A	N/A
Salmonella enterica strain CFSAN044865 chromosome, complete genome	CP075140.1	0.97	1	1	76.98	77.92	99.83	ABSENT	N/A	N/A	YES	NO	N/A	N/A
Salmonella enterica subsp. diarizonae strain CFSAN030538 chromosome, complete genome	CP075144.1	0.97	1	1	76.81	78.05	99.19	ABSENT	N/A	N/A	YES	NO	N/A	N/A
Salmonella enterica subsp. enterica strain CFSAN058540 chromosome, complete genome	CP077710.1	0.97	1	1	76.98	77.92	99.83	ABSENT	N/A	N/A	YES	NO	N/A	N/A
Salmonella enterica subsp. diarizonae strain LHICA_D1 chromosome, complete genome	CP078142.1	0.97	1	1	77.16	78.03	99.71	ABSENT	N/A	N/A	YES	NO	N/A	N/A
Salmonella enterica subsp. arizonae strain LHICA_AZ23 chromosome, complete genome	CP079713.1	0.97	1	1	75.05	75.94	89.34	ABSENT	N/A	N/A	YES	NO	N/A	N/A
Salmonella enterica subsp. arizonae strain S499 chromosome, complete genome	CP082954.1	0.97	1	1	76.94	77.92	100	ABSENT	N/A	N/A	YES	NO	N/A	N/A
Salmonella enterica strain P281972 chromosome, complete genome	CP092075.1	0.98	0.96	1	76.6	76.56	87.18	ABSENT	N/A	N/A	YES	NO	N/A	N/A
Salmonella enterica strain P289597 chromosome, complete genome	CP093390.1	0.98	0.96	1	76.6	76.56	87.18	ABSENT	N/A	N/A	YES	NO	N/A	N/A
Salmonella enterica strain P287611 chromosome, complete genome	CP093391.1	0.98	0.96	1	76.6	76.56	87.18	ABSENT	N/A	N/A	YES	NO	N/A	N/A
Salmonella enterica strain P201982 chromosome, complete genome	CP093392.1	0.98	0.96	1	76.6	76.56	87.18	ABSENT	N/A	N/A	YES	NO	N/A	N/A
Salmonella enterica subsp. enterica serovar Weltevreden genome assembly 10259, chromosome : 1	LN890518.1	0.97	1	1	75.67	77.12	94.38	ABSENT	N/A	N/A	YES	NO	N/A	N/A
Salmonella enterica subsp. arizonae strain NCTC10047 genome assembly, chromosome: 1	LR134156.1	0.97	1	1	77.14	77.51	99.45	ABSENT	N/A	N/A	YES	NO	N/A	N/A
Salmonella enterica subsp. houtenae strain NCTC7318 genome assembly, chromosome: 1	LR134159.1	0.97	0.99	1	76.1	77.16	92.68	YES	90.419	pltCphage2 (prophage)	NO	NO	N/A	N/A
Salmonella enterica subsp. diarizonae strain NCTC10381 genome assembly, chromosome: 1	LS483474.1	0.97	1	1	77.12	77.98	99.8	ABSENT	N/A	N/A	YES	NO	N/A	N/A
			Bongori CLADE
Description	Accession	Query Cover - Enterica I	Query Cover - Bongori	Query Cover - Enterica II	% Identity - Enterica I	% Identity - Bongori	% Identity - Enterica II	pltC locus	%identity to Typhi PltC	pltC sequnece type	Back-to-Back B subunits	pltD locus	% identity to pltD (SARC 11)	Only 1 B subunit ?
Salmonella bongori N268-08, complete genome	CP006608.1	0.98	1	0.99	82.15	99.06	77.73	ABSENT	N/A	N/A	NO	YES	98.592	N/A
Salmonella bongori serovar 48:z41:-- str. RKS3044, complete genome	CP006692.1	0.98	1	0.99	81.93	98.62	77.6	ABSENT	N/A	N/A	NO	YES	99.296	N/A
Salmonella bongori serovar 66:z41:- str. SA19983605, complete genome	CP022120.1	0.98	1	0.99	82.1	100	77.92	ABSENT	N/A	N/A	NO	YES	100	N/A
Salmonella bongori strain 04-0440 chromosome, complete genome	CP035676.1	0.98	1	0.99	82.01	98.41	77.69	ABSENT	N/A	N/A	NO	YES	97.887	N/A
Salmonella bongori CFSAN000510 chromosome, complete genome	CP045766.1	0.98	1	0.99	82.1	100	77.92	ABSENT	N/A	N/A	NO	YES	100	N/A
Salmonella enterica subsp. houtenae** strain 04-0440 chromosome, complete genome	CP045914.1	0.98	1	0.99	82.01	98.41	77.69	ABSENT	N/A	N/A	NO	YES	97.887	N/A
Salmonella bongori serovar 48:z81:- strain 08-0158 chromosome, complete genome	CP053336.1	0.98	1	0.99	82.01	98.68	77.51	ABSENT	N/A	N/A	NO	YES	98.592	N/A
Salmonella bongori strain 85-0051 chromosome, complete genome	CP053416.1	0.98	1	0.99	81.93	98.38	77.69	ABSENT	N/A	N/A	NO	YES	98.592	N/A
Salmonella bongori strain 92-0238 chromosome, complete genome	CP053417.1	0.98	1	0.99	82.13	98.41	77.73	ABSENT	N/A	N/A	NO	YES	98.592	N/A
Salmonella bongori strain Se40 chromosome, complete genome	CP067369.1	0.98	1	0.99	82.1	100	77.92	ABSENT	N/A	N/A	NO	YES	100	N/A
Salmonella bongori CFSAN000510 strain SGSC 3100 chromosome, complete genome	CP074233.1	0.98	1	0.99	82.1	100	77.92	ABSENT	N/A	N/A	NO	YES	100	N/A
Salmonella bongori serovar 40:z35:- strain CFSAN001045 chromosome, complete genome	CP074592.1	0.98	1	0.99	81.93	98.3	77.63	ABSENT	N/A	N/A	NO	YES	98.592	N/A
Salmonella bongori NCTC 12419, culture collection SGSC SARC11, complete genome	FR877557.1	0.98	1	0.99	82.1	100	77.92	ABSENT	N/A	N/A	NO	YES	100	N/A
Salmonella bongori strain NCTC12419 genome assembly, chromosome: 1	LR134137.1	0.98	0.99	0.99	81.95	99.62	77.68	ABSENT	N/A	N/A	NO	YES	100	N/A
**Sequence analysis of conserved genes clearly indicates that this strain is a S. bongori strain and not a S. enterica subsp. houtenae strain
